# Supplementary material for: Estimating heritability and genetic correlations from large health datasets in the absence of genetic data
Source: Nat Commun. 2019 Dec 3;10:5508. doi: 10.1038/s41467-019-13455-0 (PMC6890770; doi:10.1038/s41467-019-13455-0)
Supplement: Supplementary file 2 — Supplementary Data 1 [file 41467_2019_13455_MOESM2_ESM.xlsx]

## Sheet: Suppl_Data_1
Disease	Heritability Value	Heritability SE	Published(1)/Predicted(0)	Data Type	Math Model	Country of Cohort	Gender of Cohort	PMID
Abnormal_Spine_Curvature	0.328218	0.0184358	1	Family study using EHR	ACE	US	Both	28783162
Abnormal_Spine_Curvature	0.207043	0.0387733	1	Family study using EHR	ACE	US	Both	29779949
Abnormal_Spine_Curvature	0.213776	0.0276126	1	Family study using EHR	AE	US	Both	29779949
Abnormal_Spine_Curvature	0.38	0.07	1	Twin study	ACE	Sweden	Both	22094388
Abnormal_Spine_Curvature	0.38	0.07	1	Twin study	AE	Sweden	Both	22094388
Acne	0.500952	0.0102835	1	Family study using EHR	ACE	US	Both	28783162
Acne	0.42133	0.0871111	1	Family study using EHR	ACE	US	Both	29779949
Acne	0.434831	0.111872	1	Family study using EHR	AE	US	Both	29779949
Acne	0.81	0.04	1	Twin study	ACE	UK	Female	12485434
Acquired_Coagulation_Defect	0.642482	0.0189643	1	Family study using EHR	ACE	US	Both	28783162
Acquired_Coagulation_Defect	0.00668078	0.00100224	1	SNP-based	GREML	UK	Both	30349118
Acquired_Hypothyroidism	0.353093	0.114677	1	Family study using EHR	ACE	US	Both	29779949
Acquired_Hypothyroidism	0.346014	0.221129	1	Family study using EHR	AE	US	Both	29779949
Acquired_Hypothyroidism	0.051999	0.00555362	1	SNP-based	LDSC	UK	Both	https://nealelab.github.io/UKBB_ldsc/
Acquired_Limb_Deformities	0.000827659	0.000890023	1	SNP-based	GREML	UK	Both	30349118
Acquired_Limb_Deformities	0.00761779	0.00227173	1	SNP-based	LDSC	UK	Both	https://nealelab.github.io/UKBB_ldsc/
Acquired_Retinal_Defects	0.545024	0.0566632	1	Family study using EHR	ACE	US	Both	29779949
Acquired_Retinal_Defects	0.360884	0.32857	1	Family study using EHR	AE	US	Both	29779949
Acquired_Retinal_Defects	0.00436701	0.00216311	1	SNP-based	LDSC	UK	Both	https://nealelab.github.io/UKBB_ldsc/
Acquired_Visual_Disturbances	0.473152	0.0532666	1	Family study using EHR	ACE	US	Both	29779949
Acute_Bronchitis	0.489587	0.144554	1	Family study using EHR	AE	US	Both	29779949
Acute_Bronchitis	0.373119	0.107106	1	Family study using EHR	AE	US	Both	29779949
Acute_Renal_Failure	0.00328995	0.00093215	1	SNP-based	GREML	UK	Both	30349118
Acute_Sinusitis	0.348807	0.132137	1	Family study using EHR	ACE	US	Both	29779949
Acute_Sinusitis	0.364166	0.164386	1	Family study using EHR	AE	US	Both	29779949
Acute_Upper_Respiratory_Infection	0.211251	0.058339	1	Family study using EHR	ACE	US	Both	29779949
Acute_Upper_Respiratory_Infection	0.391669	0.0581712	1	Family study using EHR	AE	US	Both	29779949
Acute_Upper_Respiratory_Infection	0.00194058	0.000909548	1	SNP-based	GREML	UK	Both	30349118
ADHD	0.68	0.1	1	Family study	SOLAR	International	Both	21156269
ADHD	0.763349	0.00876667	1	Family study using EHR	ACE	US	Both	28783162
ADHD	0.442778	0.217252	1	Family study using EHR	ACE	US	Both	29779949
ADHD	0.499899	0.141062	1	Family study using EHR	AE	US	Both	29779949
ADHD	0.2573	0.0905	1	Polygenic risk score	PRS	US	Both	20732625
ADHD	0.28	0.023	1	SNP-based	GREML	International	Both	23933821
ADHD	0.095	0.067	1	SNP-based	LDSC	International	Both	28322246
ADHD	0.1	0.011	1	SNP-based	LDSC	International	Both	29930110
ADHD	0.72	0.0775	1	Twin study	ACE	China	Both	26710920
ADHD	0.52	0.13	1	Twin study	ACE	Finland	Both	15839499
ADHD	0.71	0.029	1	Twin study	ACE	International	Both	20141238
ADHD	0.7		1	Twin study	ACE	International	Both	22833045
ADHD	0.675304	0.010109	1	Twin study	ACE	International	Both	25985137
ADHD	0.670951	0.0223545	1	Twin study	ACE	International	Female	25985137
ADHD	0.650056	0.0213183	1	Twin study	ACE	International	Male	25985137
ADHD	0.68	0.085	1	Twin study	ACE	UK	Female	19797986
ADHD	0.605	0.065	1	Twin study	ACE	UK	Male	19797986
ADHD	0.79	0.0675	1	Twin study	AE	Sweden	Both	20686188
ADHD	0.754	0.0325	1	Twin study	AE	UK	Female	19797986
ADHD	0.592	0.0575	1	Twin study	AE	UK	Male	19797986
Adjustment_Disorder	0.560671	0.00603623	1	Family study using EHR	ACE	US	Both	28783162
Adjustment_Disorder	0.310065	0.0803161	1	Family study using EHR	ACE	US	Both	29779949
Adjustment_Disorder	0.380049	0.0407068	1	Family study using EHR	AE	US	Both	29779949
Adjustment_Disorder	0.00435697	0.00213268	1	SNP-based	LDSC	UK	Both	https://nealelab.github.io/UKBB_ldsc/
Adjustment_Disorder	0.295547	0.0538704	1	Twin study	ACE	US	Male	25985137
Adrenogenital_Disorder	1	0.0001	1	Twin study	AE	US	Both
Allergic_Rhinitis	0.445036	0.00613812	1	Family study using EHR	ACE	US	Both	28783162
Allergic_Rhinitis	0.443646	0.0670784	1	Family study using EHR	ACE	US	Both	29779949
Allergic_Rhinitis	0.391863	0.198032	1	Family study using EHR	ACE	US	Both	29779949
Allergic_Rhinitis	0.40373	0.0758419	1	Family study using EHR	ACE	US	Both	29779949
Allergic_Rhinitis	0.470598	0.13094	1	Family study using EHR	AE	US	Both	29779949
Allergic_Rhinitis	0.510355	0.0304507	1	Family study using EHR	AE	US	Both	29779949
Allergic_Rhinitis	0.405183	0.170432	1	Family study using EHR	AE	US	Both	29779949
Allergic_Rhinitis	0.074	0.015	1	SNP-based	GREML	International	Both	https://www.biorxiv.org/content/biorxiv/early/2015/06/05/016527.full.pdf
Allergic_Rhinitis	0.0319898	0.00119471	1	SNP-based	GREML	UK	Both	30349118
Allergic_Rhinitis	0.0217854	0.00328248	1	SNP-based	LDSC	UK	Both	https://nealelab.github.io/UKBB_ldsc/
Allergic_Rhinitis	0.551131	0.070466	1	Twin study	ACE	Denmark	Both	25985137
Allergic_Rhinitis	0.74	0.11	1	Twin study	ACE	Finland	Both	9788691
Allergic_Rhinitis	0.7	0.23	1	Twin study	ACE	Sweden	Female	9404559
Allergic_Rhinitis	0.33	0.2225	1	Twin study	ACE	Sweden	Male	9404559
Allergic_Rhinitis	0.95	0.0475	1	Twin study	ADE	Netherlands	Both	17215318
Allergic_Rhinitis	0.82	0.0375	1	Twin study	AE	Finland	Both	9788691
Alopecia	0.320658	0.0227324	1	Family study using EHR	ACE	US	Both	28783162
Alopecia	0.39	0.05	1	SNP-based	GREML	Latin America	Both	26926045
Alopecia	0.81	0.02	1	Twin study	ACE	Australia	Male	14675213
Alopecia	0.75		1	Twin study	ADE	Australia	Male	14675213
Alopecia	0.81	0.02	1	Twin study	AE	Australia	Male	14675213
Alopecia	0.81		1	Twin study	AE	Australia	Male	14675213
Alveolar_Disease	0.47	0.01	1	Family study	SOLAR	UK	Both	30049742
Alzheimers_Disease	0.36	0.03	1	Family study	ACE	UK	Both	27428752
Alzheimers_Disease	0.0688	0.013	1	Polygenic risk score	PRS	International	Both	24162737
Alzheimers_Disease	0.6	0.05	1	SNP-based	GREML	International	Both	26643944
Alzheimers_Disease	0.24	0.03	1	SNP-based	GREML	UK	Both	23193196
Alzheimers_Disease	0.081	0.016	1	SNP-based	LDSC	International	Both	28322246
Alzheimers_Disease	0.101	0.022	1	SNP-based	LDSC	International	Both	29930110
Alzheimers_Disease	0.626568	0.0807683	1	Twin study	ACE	Sweden	Both	25985137
Alzheimers_Disease	0.45	0.215	1	Twin study	ACE	Sweden	Female	16461860
Alzheimers_Disease	0.58	0.215	1	Twin study	ACE	Sweden	Male	16461860
Aneurysm	0.695235	0.0184768	1	Family study using EHR	ACE	US	Both	28783162
Aneurysm	1e-06	0.00084173	1	SNP-based	GREML	UK	Both	30349118
Aneurysm	0.7	0.125	1	Twin study	ACE	Sweden	Both	19939604
Aneurysm	0.77	0.045	1	Twin study	AE	Denmark	Both	27107486
Aneurysm	0.7	0.0725	1	Twin study	AE	Sweden	Both	19939604
Aniridia	1	0.0001	1	Twin study	AE	US	Both
Anophthalmia_Mircopthalmia	1	0.0001	1	Twin study	AE	US	Both
Anterior_Eye_Anomaly	1	0.0001	1	Twin study	AE	US	Both
Anxiety_Phobic_Disorder	0.432205	0.00695874	1	Family study using EHR	ACE	US	Both	28783162
Anxiety_Phobic_Disorder	0.2409	0.0353117	1	Family study using EHR	ACE	US	Both	29779949
Anxiety_Phobic_Disorder	0.286902	0.0628841	1	Family study using EHR	AE	US	Both	29779949
Anxiety_Phobic_Disorder	0.112	0.045	1	SNP-based	LDSC	International	Both	29930110
Anxiety_Phobic_Disorder	0.1	0.037	1	SNP-based	LDSC	International	Both	28494655
Anxiety_Phobic_Disorder	0.00511292	0.0022172	1	SNP-based	LDSC	UK	Both	https://nealelab.github.io/UKBB_ldsc/
Anxiety_Phobic_Disorder	0.38	0.0775	1	Twin study	ACE	Australia	Both	19750555
Anxiety_Phobic_Disorder	0.3	0.0475	1	Twin study	ACE	Australia	Both	26494870
Anxiety_Phobic_Disorder	0.15	0.0275	1	Twin study	ACE	China	Both	26710920
Anxiety_Phobic_Disorder	0.489899	0.0257734	1	Twin study	ACE	International	Both	25985137
Anxiety_Phobic_Disorder	0.326516	0.0366954	1	Twin study	ACE	International	Female	25985137
Anxiety_Phobic_Disorder	0.320284	0.0264981	1	Twin study	ACE	International	Male	25985137
Aplastic_Anemia	0.156875	0.054226	1	Family study using EHR	AE	US	Both	29779949
Aplastic_Anemia	0.0069238	0.000962679	1	SNP-based	GREML	UK	Both	30349118
Appendiceal_Disease	0.259855	0.0269829	1	Family study using EHR	ACE	US	Both	28783162
Appendiceal_Disease	0.00418292	0.00202748	1	SNP-based	LDSC	UK	Both	https://nealelab.github.io/UKBB_ldsc/
Appendiceal_Disease	0.3	0.0875	1	Twin study	ACE	Sweden	Both	19847874
Appendiceal_Disease	0.2	0.09	1	Twin study	ACE	Sweden	Female	19847874
Appendiceal_Disease	0.08	0.125	1	Twin study	ACE	Sweden	Male	19847874
Aromatic_Amino_Acid_Metabolism_Disorder	0.174681	0.0615319	1	Family study using EHR	AE	US	Both	29779949
Aromatic_Amino_Acid_Metabolism_Disorder	1	0.0001	1	Twin study	AE	US	Both
Arterial_Embolism_Thrombosis	0.00333582	0.000921477	1	SNP-based	GREML	UK	Both	30349118
Arthropod-Borne_Diseases	0.638807	0.0226786	1	Family study using EHR	ACE	US	Both	28783162
Asthma	0.457338	0.00780792	1	Family study using EHR	ACE	US	Both	28783162
Asthma	0.24623	0.0354548	1	Family study using EHR	ACE	US	Both	29779949
Asthma	0.377507	0.0231012	1	Family study using EHR	AE	US	Both	29779949
Asthma	0.106		1	Polygenic risk score	PRS	International	Both	20860503
Asthma	0.152	0.018	1	SNP-based	GREML	International	Both	https://www.biorxiv.org/content/biorxiv/early/2015/06/05/016527.full.pdf
Asthma	0.1064	0.0239	1	SNP-based	GREML	UK	Both	17611496
Asthma	0.0727893	0.00142468	1	SNP-based	GREML	UK	Both	30349118
Asthma	0.0649875	0.00507059	1	SNP-based	LDSC	UK	Both	https://nealelab.github.io/UKBB_ldsc/
Asthma	0.534601	0.0478509	1	Twin study	ACE	Denmark	Both	25985137
Asthma	0.554355	0.036882	1	Twin study	ACE	Denmark	Female	25985137
Asthma	0.696033	0.0341795	1	Twin study	ACE	Denmark	Male	25985137
Asthma	0.91	0.0275	1	Twin study	ACE	Netherlands	Both	17215318
Asthma	0.62	0.2	1	Twin study	ACE	Sweden	Female	9404559
Asthma	0.76	0.125	1	Twin study	ACE	Sweden	Male	9404559
Asthma	0.65	0.25	1	Twin study	AE	Australia	Both	2252253
Asthma	0.3	0.03775	1	Twin study		Canada	Both	16117840
Atherosclerosis	0.405741	0.0216864	1	Family study using EHR	ACE	US	Both	28783162
Atherosclerosis	0.422615	0.110864	1	Family study using EHR	AE	US	Both	29779949
Atherosclerosis	0.00448017	0.000949769	1	SNP-based	GREML	UK	Both	30349118
Atopic_Contact_Dermatitis	0.20216	0.00613538	1	Family study using EHR	ACE	US	Both	28783162
Atopic_Contact_Dermatitis	0.19215	0.0606224	1	Family study using EHR	AE	US	Both	29779949
Atopic_Contact_Dermatitis	0.20462	0.0612429	1	Family study using EHR	AE	US	Both	29779949
Atopic_Contact_Dermatitis	0.0709	0.0163	1	SNP-based	GREML	International	Both	26482879
Atopic_Contact_Dermatitis	0.149		1	SNP-based	GREML	International	Both	26482879
Atopic_Contact_Dermatitis	0.00908878	0.00300426	1	SNP-based	LDSC	UK	Both	https://nealelab.github.io/UKBB_ldsc/
Atopic_Contact_Dermatitis	0.86	0.045	1	Twin study	ACE	Denmark	Both	22324500
Atopic_Contact_Dermatitis	0.736137	0.0483339	1	Twin study	ACE	Denmark	Both	25985137
Atopic_Contact_Dermatitis	0.71	0.155	1	Twin study	ACE	Sweden	Female	9404559
Atopic_Contact_Dermatitis	0.74	0.18	1	Twin study	ACE	Sweden	Male	9404559
Atopic_Contact_Dermatitis	0.61		1	Twin study	ACE	UK	Female	11742265
Atopic_Contact_Dermatitis	0.84	0.225	1	Twin study	ADE	Netherlands	Both	17215318
Autism	0.923671	0.00627946	1	Family study using EHR	ACE	US	Both	28783162
Autism	0.17	0.025	1	SNP-based	GREML	International	Both	23933821
Autism	0.17	0.023	1	SNP-based	LDSC	International	Both	28322246
Autism	0.189	0.025	1	SNP-based	LDSC	International	Both	29930110
Autism	0.462		1	SNP-based	LDSC	UK	Both	26998691
Autism	0.4623	0.0511	1	SNP-based	LDSC	UK	Both	27663502
Autism	0.6	0.15	1	Twin study	ACE	International	Both	17033636
Autism	0.775	0.0675	1	Twin study	ACE	International	Both	26709141
Autism	0.9		1	Twin study	AE	International	Both	15813671
Autism	0.8	0.155	1	Twin study	AE	Sweden	Both	20686188
Autoimmune_Polyglandular_Disorder	1	0.0001	1	Twin study	AE	US	Both
Balanced_Translocation	1	0.0001	1	Twin study	AE	US	Both
Benign_Bone_Connective_Tissue_Neoplasm	0.217688	0.0270694	1	Family study using EHR	ACE	US	Both	28783162
Benign_Breast_Neoplasm	0.287563	0.0930785	1	Family study using EHR	AE	US	Female	29779949
Benign_Colon_Neoplasm	0.173082	0.0188804	1	Family study using EHR	ACE	US	Both	28783162
Benign_Colon_Neoplasm	0.220372	0.0695367	1	Family study using EHR	AE	US	Both	29779949
Benign_Colon_Neoplasm	0.0118776	0.00245005	1	SNP-based	LDSC	UK	Both	https://nealelab.github.io/UKBB_ldsc/
Benign_Digestive_Neoplasm	0.505662	0.0305339	1	Family study using EHR	ACE	US	Both	28783162
Benign_Oropharyngeal_Neoplasm	0.259778	0.0345968	1	Family study using EHR	ACE	US	Both	29779949
Benign_Oropharyngeal_Neoplasm	0.158728	0.0437725	1	Family study using EHR	AE	US	Both	29779949
Benign_Oropharyngeal_Neoplasm	0.27033	0.0760088	1	Family study using EHR	AE	US	Both	29779949
Benign_Prostastic_Hyperplasia	0.00874628	0.00204601	1	SNP-based	LDSC	UK	Male	https://nealelab.github.io/UKBB_ldsc/
Benign_Skin_Neoplasm	0.546654	0.00654463	1	Family study using EHR	ACE	US	Both	28783162
Benign_Skin_Neoplasm	0.349126	0.121625	1	Family study using EHR	AE	US	Both	29779949
Benign_Uterine_Neoplasm	0.162388	0.0294115	1	Family study using EHR	ACE	US	Female	28783162
Benign_Uterine_Neoplasm	0.260121	0.0983379	1	Family study using EHR	AE	US	Female	29779949
Benign_Uterine_Neoplasm	0.0080738	0.00231302	1	SNP-based	LDSC	UK	Female	https://nealelab.github.io/UKBB_ldsc/
Biliary_Tract_Disease	0.219044	0.0129152	1	Family study using EHR	ACE	US	Both	28783162
Biliary_Tract_Disease	0.206754	0.0691304	1	Family study using EHR	ACE	US	Both	29779949
Biliary_Tract_Disease	0.211801	0.0862009	1	Family study using EHR	AE	US	Both	29779949
Biliary_Tract_Disease	0.063		1	Polygenic risk score	PRS	UK	Both	22961000
Biliary_Tract_Disease	0.211393	0.01079	1	SNP-based	GREML	UK	Both	26974007
Biliary_Tract_Disease	0.0134598	0.0029554	1	SNP-based	LDSC	UK	Both	https://nealelab.github.io/UKBB_ldsc/
Biliary_Tract_Disease	0.25	0.0775	1	Twin study	ACE	Sweden	Both	15747383
Biliary_Tract_Disease	0.17	0.1	1	Twin study	ACE	Sweden	Female	15747383
Biliary_Tract_Disease	0.23	0.0975	1	Twin study	ACE	Sweden	Male	15747383
Biliary_Tract_Disease	0.41	0.025	1	Twin study	AE	Sweden	Both	15747383
Biliary_Tract_Disease	0.42	0.1575	1	Twin study	AE	US	Female	15300581
Bipolar_Disorder	0.676358	0.0109438	1	Family study using EHR	ACE	US	Both	28783162
Bipolar_Disorder	0.233233	0.0797719	1	Family study using EHR	ACE	US	Both	29779949
Bipolar_Disorder	0.247694	0.0340777	1	Family study using EHR	AE	US	Both	29779949
Bipolar_Disorder	0.432	0.0369	1	Polygenic risk score	PRS	International	Both	21926972
Bipolar_Disorder	0.25	0.012	1	SNP-based	GREML	International	Both	23933821
Bipolar_Disorder	0.171	0.021	1	SNP-based	LDSC	International	Both	28322246
Bipolar_Disorder	0.119	0.023	1	SNP-based	LDSC	International	Both	27890468
Bipolar_Disorder	0.205	0.01	1	SNP-based	LDSC	International	Both	29930110
Bipolar_Disorder	0.00483699	0.00240517	1	SNP-based	LDSC	UK	Both	https://nealelab.github.io/UKBB_ldsc/
Bipolar_Disorder	0.678295	0.019902	1	Twin study	ACE	Netherlands	Both	25985137
Bipolar_Disorder	0.638299	0.0292621	1	Twin study	ACE	Netherlands	Female	25985137
Bipolar_Disorder	0.688733	0.0256464	1	Twin study	ACE	Netherlands	Male	25985137
Bipolar_Disorder	0.58		1	Twin study	AE	Sweden	Both	25118125
Bipolar_Disorder	0.87	0.05	1	Twin study	AE	UK	Both	10025441
Bladder_Cancer	0.07	0.0225	1	Family study	ACE	Sweden	Both	11979442
Bladder_Cancer	0.19	0.06	1	Family study		International	Both	21927616
Bladder_Cancer	0.000478244	0.000876524	1	SNP-based	GREML	UK	Both	30349118
Bladder_Disorder	0.223096	0.02679	1	Family study using EHR	ACE	US	Both	28783162
Bladder_Disorder	0.00752412	0.00100627	1	SNP-based	GREML	UK	Both	30349118
Bladder_Disorder	0.005282	0.00197048	1	SNP-based	LDSC	UK	Both	https://nealelab.github.io/UKBB_ldsc/
Brain_Damage	0.226379	0.0308794	1	Family study using EHR	ACE	US	Both	28783162
Branched_Chain_Amino_Acid_Metabolism_Disorder	1	0.0001	1	Twin study	AE	US	Both
Breast_Cancer	0.25	0.01	1	Family study	ACE	Sweden	Female	11979442
Breast_Cancer	0.177	0.04125	1	Family study	ACE	UK	Female	27428752
Breast_Cancer	0.31	0.02	1	Family study	ACE	UK	Female	27428752
Breast_Cancer	0.556	0.061	1	Family study	Multivariate polygenic threshold model	US	Female	2491011
Breast_Cancer	0.0169781	0.0010954	1	SNP-based	GREML	UK	Female	30349118
Breast_Cancer	0.0118273	0.00247114	1	SNP-based	LDSC	UK	Female	https://nealelab.github.io/UKBB_ldsc/
Breast_Cancer	0.27	0.0925	1	Twin study	ACE	Finland	Female	10891514
Breast_Disorder	0.165773	0.0103415	1	Family study using EHR	ACE	US	Both	28783162
Breast_Disorder	0.808799	0.112799	1	Family study using EHR	ACE	US	Both	29779949
Breast_Disorder	0.610162	0.13498	1	Family study using EHR	AE	US	Both	29779949
Breast_Disorder	0.484237	0.138708	1	Family study using EHR	AE	US	Both	29779949
Breast_Disorder	1e-06	0.000821394	1	SNP-based	GREML	UK	Both	30349118
Carbuncle_Furuncle	0.424146	0.0240028	1	Family study using EHR	ACE	US	Both	28783162
Cardiac_Conduction_Disorder	0.1		1	SNP-based	GREML	UK	Both	29039294
Cardiac_Conduction_Disorder	0.575	0.0525	1	Twin study	AE	UK	Both	29039294
Cardiac_Congenital_Anomaly	0.392616	0.0283445	1	Family study using EHR	ACE	US	Both	28783162
Cardiac_Congenital_Anomaly	0.220919	0.0840486	1	Family study using EHR	ACE	US	Both	29779949
Cardiac_Dysrhythmia	0.240014	0.0113141	1	Family study using EHR	ACE	US	Both	28783162
Cardiac_Dysrhythmia	0.182282	0.0591405	1	Family study using EHR	ACE	US	Both	29779949
Cardiac_Dysrhythmia	0.207798	0.0597953	1	Family study using EHR	ACE	US	Both	29779949
Cardiac_Dysrhythmia	0.26975	0.0510681	1	Family study using EHR	AE	US	Both	29779949
Cardiac_Dysrhythmia	0.376922	0.0716934	1	Family study using EHR	AE	US	Both	29779949
Cardiac_Dysrhythmia	0.00272516	0.000929963	1	SNP-based	GREML	UK	Both	30349118
Cardiac_Dysrhythmia	0.00943253	0.00271366	1	SNP-based	LDSC	UK	Both	https://nealelab.github.io/UKBB_ldsc/
Cardiac_Dysrhythmia	0.058		1	SNP-based	SOLAR	Netherlands	Both	26385552
Cardiac_Dysrhythmia	0.27	0.07	1	Twin study	ACE	International	Both	25985137
Cardiomyopathy	0.603842	0.0221127	1	Family study using EHR	ACE	US	Both	28783162
Cardiomyopathy	0.00225337	0.000936848	1	SNP-based	GREML	UK	Both	30349118
Cardiomyopathy	0.00472706	0.00222899	1	SNP-based	LDSC	UK	Both	https://nealelab.github.io/UKBB_ldsc/
Carditis	0.00503279	0.00233766	1	SNP-based	LDSC	UK	Both	https://nealelab.github.io/UKBB_ldsc/
Cataplexy_Narcolepsy	0.39		1	Twin study	ACE	Finland	Female	8795803
Cataplexy_Narcolepsy	0.35		1	Twin study	ACE	Finland	Male	8795803
Cataract	0.309616	0.0244173	1	Family study using EHR	ACE	US	Both	28783162
Cataract	0.194611	0.0668054	1	Family study using EHR	AE	US	Both	29779949
Cataract	0.00380918	0.000942556	1	SNP-based	GREML	UK	Both	30349118
Cataract	0.00807502	0.00237338	1	SNP-based	LDSC	UK	Both	https://nealelab.github.io/UKBB_ldsc/
Cataract	0.531235	0.0276891	1	Twin study	ACE	UK	Female	25985137
Cataract	0.356	0.07	1	Twin study	AE	International	Both	20851442
Celiac_Disease	0.3072	0.0484	1	SNP-based	GREML	International	Both	20190752
Celiac_Disease	0.72	0.075	1	Twin study	ACE	Italy	Both	16354797
Cellulitis	0.226188	0.00678137	1	Family study using EHR	ACE	US	Both	28783162
Cellulitis	0.203684	0.0675672	1	Family study using EHR	ACE	US	Both	29779949
Cellulitis	0.233219	0.0557257	1	Family study using EHR	AE	US	Both	29779949
Cellulitis	0.00851082	0.000994722	1	SNP-based	GREML	UK	Both	30349118
Cellulitis	0.00593693	0.00218447	1	SNP-based	LDSC	UK	Both	https://nealelab.github.io/UKBB_ldsc/
Cerebrovascular_Disease	0.23	0.01	1	Family study	ACE	UK	Both	27428752
Cerebrovascular_Disease	0.086	0.041	1	Family study	ACE	UK	Both	27428752
Cerebrovascular_Disease	0.25	0.01	1	Family study	ACE	UK	Both	27428752
Cerebrovascular_Disease	0.21651	0.0206023	1	Family study using EHR	ACE	US	Both	28783162
Cerebrovascular_Disease	0.332332	0.0560871	1	Family study using EHR	AE	US	Both	29779949
Cerebrovascular_Disease	0.38	0.052	1	SNP-based	GREML	International	Both	23042660
Cerebrovascular_Disease	0.00754227	0.00100063	1	SNP-based	GREML	UK	Both	30349118
Cerebrovascular_Disease	0.051	0.02	1	SNP-based	LDSC	International	Both	29930110
Cervical_Cancer	0.22	0.03	1	Family study	ACE	Sweden	Female	11979442
Cervical_Cancer	0.237682	0.021275	1	Family study using EHR	ACE	US	Female	28783162
Cervical_Cancer	0.00405637	0.000903472	1	SNP-based	GREML	UK	Female	30349118
Chondrodystrophy	1	0.0001	1	Twin study	AE	US	Both
Choroidal_Disorders	0.6		1	SNP-based	GREML	US	Both	26176866
Chronic_Glomerulonephritis	0.39		1	SNP-based	GREML	UK	Both	28209808
Chronic_Kidney_Disease	0.373373	0.139435	1	Family study using EHR	ACE	US	Both	29779949
Chronic_Kidney_Disease	0.445478	0.44953	1	Family study using EHR	AE	US	Both	29779949
Chronic_Kidney_Disease	0.0187	0.0056	1	Polygenic risk score	PRS	International	Both	26831199
Chronic_Kidney_Disease	0.00550494	0.00224794	1	SNP-based	LDSC	UK	Both	https://nealelab.github.io/UKBB_ldsc/
Chronic_Liver_Disease	0.363035	0.0245259	1	Family study using EHR	ACE	US	Both	28783162
Chronic_Liver_Disease	0.00266661	0.000910453	1	SNP-based	GREML	UK	Both	30349118
Chronic_Liver_Disease	0.52	0.11	1	Twin study	AE	US	Both	26299412
Chronic_Pruritus	0.226988	0.0228037	1	Family study using EHR	ACE	US	Both	28783162
Chronic_Sinusitis	0.33	0.1	1	Family study		International	Both	25379119
Chronic_Sinusitis	0.522543	0.00824223	1	Family study using EHR	ACE	US	Both	28783162
Chronic_Sinusitis	0.290601	0.0826496	1	Family study using EHR	ACE	US	Both	29779949
Chronic_Sinusitis	0.35137	0.805508	1	Family study using EHR	AE	US	Both	29779949
Chronic_Sinusitis	0.00360716	0.000907658	1	SNP-based	GREML	UK	Both	30349118
Chronic_Tonsillitis_Adenoiditis	0.329708	0.0205133	1	Family study using EHR	ACE	US	Both	28783162
Chronic_Tonsillitis_Adenoiditis	0.202186	0.0541003	1	Family study using EHR	ACE	US	Both	29779949
Chronic_Tonsillitis_Adenoiditis	0.33	0.1	1	Twin study	ACE	International	Both	25985137
Chronic_Upper_Respiratory_Infection	0.463813	0.0134578	1	Family study using EHR	ACE	US	Both	28783162
Chronic_Upper_Respiratory_Infection	0.287085	0.114275	1	Family study using EHR	AE	US	Both	29779949
Circulating_Enzyme_Deficiency	1	0.0001	1	Twin study	AE	US	Both
CNS_Cancer	0.12	0.02	1	Family study	ACE	Sweden	Both	11979442
Colorectal_Cancer	0.13	0.015	1	Family study	ACE	Sweden	Both	11979442
Colorectal_Cancer	0.00566778	0.000977375	1	SNP-based	GREML	UK	Both	30349118
Colorectal_Cancer	0.35	0.095	1	Twin study	ACE	Finland	Both	10891514
Conduct_Disorder	0.426282	0.0549273	1	Family study using EHR	ACE	US	Both	29779949
Conduct_Disorder	0.51	0.1125	1	Twin study	ACE	Finland	Both	15839499
Conduct_Disorder	0.485622	0.0125742	1	Twin study	ACE	International	Both	25985137
Conduct_Disorder	0.483788	0.0181645	1	Twin study	ACE	International	Female	25985137
Conduct_Disorder	0.461318	0.0186982	1	Twin study	ACE	International	Male	25985137
Congenital_Aphakia	1	0.0001	1	Twin study	AE	US	Both
Congenital_Ectodermal_Dysplasia	1	0.0001	1	Twin study	AE	US	Both
Congenital_Hypogammaglobulinemia	1	0.0001	1	Twin study	AE	US	Both
Congenital_Hypothyroidism	0.256592	0.0713324	1	Family study using EHR	ACE	US	Both	29779949
Congenital_Hypothyroidism	0.271849	0.0729728	1	Family study using EHR	AE	US	Both	29779949
Congenital_Hypothyroidism	0.24155	0.073435	1	Family study using EHR	AE	US	Both	29779949
Congenital_Hypothyroidism	1	0.0001	1	Twin study	AE	US	Both
Congenital_Pigmentary_Anomaly	1	0.0001	1	Twin study	AE	US	Both
Conjunctival_Disorders	0.34642	0.022128	1	Family study using EHR	ACE	US	Both	28783162
Conjunctival_Disorders	0.000116194	0.000852461	1	SNP-based	GREML	UK	Both	30349118
Connective_Tissue_Cancer	0.00472316	0.00084357	1	SNP-based	GREML	UK	Both	30349118
Connective_Tissue_Infection	0.00472316	0.00084357	1	SNP-based	GREML	UK	Both	30349118
Copper_Metabolism_Disorder	1	0.0001	1	Twin study	AE	US	Both
Corneal_Disorders	0.317283	0.0139609	1	Family study using EHR	ACE	US	Both	28783162
Corneal_Disorders	0.00110154	0.000885288	1	SNP-based	GREML	UK	Both	30349118
Cranial_Nerve_Disorder	0.249191	0.0271577	1	Family study using EHR	ACE	US	Both	28783162
Cystic_Fibrosis	0.0146123	0.0045478	1	Family study using EHR	ACE	US	Both	29779949
Cystic_Fibrosis	0.167814	0.150746	1	Twin study	ACE	US	Both	25985137
Cystic_Fibrosis	1	0.0001	1	Twin study	AE	US	Both
Cystitis_Urethritis	0.312688	0.0146004	1	Family study using EHR	ACE	US	Both	28783162
Cystitis_Urethritis	0.135285	0.0267287	1	Family study using EHR	AE	US	Both	29779949
Cystitis_Urethritis	0.399	0.072	1	Twin study	ACE	International	Both	25985137
Deep_Vein_Thrombosis	0.0162439	0.00107758	1	SNP-based	GREML	UK	Both	30349118
Deep_Vein_Thrombosis	0.0131057	0.00307348	1	SNP-based	LDSC	UK	Both	https://nealelab.github.io/UKBB_ldsc/
Deep_Vein_Thrombosis	0.4	0.0725	1	Twin study	ACE	Sweden	Female	27793415
Deep_Vein_Thrombosis	0.47	0.0725	1	Twin study	ACE	Sweden	Male	27793415
Degenerative_Dementia	0.31	0.03	1	SNP-based	GREML	International	Both	26643944
Depression	0.065	0.0165	1	Family study	ACE	UK	Both	27428752
Depression	0.55	0.01	1	Family study	ACE	UK	Both	27428752
Depression	0.5		1	Family study	AE	International	Both	15877306
Depression	0.578762	0.00645129	1	Family study using EHR	ACE	US	Both	28783162
Depression	0.342634	0.101766	1	Family study using EHR	ACE	US	Both	29779949
Depression	0.356587	0.0810141	1	Family study using EHR	AE	US	Both	29779949
Depression	0.063	0.02	1	SNP-based	GREML	International	Both	https://www.biorxiv.org/content/biorxiv/early/2015/06/05/016527.full.pdf
Depression	0.21	0.021	1	SNP-based	GREML	International	Both	23933821
Depression	0.019785	0.00112535	1	SNP-based	GREML	UK	Both	30349118
Depression	0.1745	0.0259	1	SNP-based	LDSC	International	Both	22472876
Depression	0.134	0.031	1	SNP-based	LDSC	International	Both	28322246
Depression	0.127	0.007	1	SNP-based	LDSC	International	Both	29930110
Depression	0.0191617	0.0026289	1	SNP-based	LDSC	UK	Both	https://nealelab.github.io/UKBB_ldsc/
Depression	0.27	0.04	1	Twin study	ACE	Australia	Both	22393221
Depression	0.33	0.03	1	Twin study	ACE	Australia	Both	19750555
Depression	0.34404	0.0167381	1	Twin study	ACE	International	Both	25985137
Depression	0.40231	0.0164903	1	Twin study	ACE	International	Female	25985137
Depression	0.344115	0.0203572	1	Twin study	ACE	International	Male	25985137
Depression	0.665	0.07	1	Twin study	ACE	UK	Female	19797986
Depression	0.439	0.12	1	Twin study	ACE	UK	Male	19797986
Depression	0.42	0.1675	1	Twin study	ACE	US	Female	21997423
Depression	0.763	0.0275	1	Twin study	AE	UK	Female	19797986
Depression	0.628	0.045	1	Twin study	AE	UK	Male	19797986
Depression	0.55	0.0675	1	Twin study	AE	US	Female	21997423
Developmental_Delay	0.0730729	0.0245243	1	Family study using EHR	ACE	US	Both	29779949
Developmental_Delay	0.7	0.12	1	Twin study	AE	Sweden	Both	20686188
Deviated_Nasal_Septum	0.488751	0.0193598	1	Family study using EHR	ACE	US	Both	28783162
Disease_of_the_Female_Reproductive_Organs	0.234969	0.00945705	1	Family study using EHR	ACE	US	Female	28783162
Disease_of_the_Female_Reproductive_Organs	0.252872	0.0831412	1	Family study using EHR	AE	US	Female	29779949
Disease_of_the_Female_Reproductive_Organs	0.146098	0.0357554	1	Family study using EHR	AE	US	Female	29779949
Disease_of_the_Female_Reproductive_Organs	0.0113014	0.00237308	1	SNP-based	LDSC	UK	Female	https://nealelab.github.io/UKBB_ldsc/
Disease_of_the_Female_Reproductive_Organs	0.66		1	Twin study	ACE	Netherlands	Female	16219714
Disease_of_the_Female_Reproductive_Organs	0.72	0.105	1	Twin study	AE	Netherlands	Female	16219714
Disorder_of_the_Vestibular_System	0.294769	0.0237806	1	Family study using EHR	ACE	US	Both	28783162
Disorder_of_the_Vestibular_System	0.310464	0.0417763	1	Twin study	ACE	Australia	Both	25985137
Disorders_of_Fatty_Acid_Oxidation	1	0.0001	1	Twin study	AE	US	Both
Disorders_of_Straight_Chain_Amino_Acid_Metabolism	1	0.0001	1	Twin study	AE	US	Both
Disorders_of_Urea_Cycle_Metabolism	1	0.0001	1	Twin study	AE	US	Both
Diverticulosis_Diverticulitis	0.0126966	0.00105448	1	SNP-based	GREML	UK	Both	30349118
Diverticulosis_Diverticulitis	0.0119809	0.00241161	1	SNP-based	LDSC	UK	Both	https://nealelab.github.io/UKBB_ldsc/
Dyschromia	0.430262	0.0137301	1	Family study using EHR	ACE	US	Both	28783162
Dyschromia	0.25722	0.0475822	1	Family study using EHR	ACE	US	Both	29779949
Dyschromia	0.253587	0.0569059	1	Family study using EHR	ACE	US	Both	29779949
Dyschromia	0.269979	0.0455143	1	Family study using EHR	AE	US	Both	29779949
Dyschromia	0.246609	0.0642644	1	Family study using EHR	AE	US	Both	29779949
Dyschromia	0.00903085	0.00228346	1	SNP-based	LDSC	UK	Both	https://nealelab.github.io/UKBB_ldsc/
Ear_Infection	0.244121	0.00730701	1	Family study using EHR	ACE	US	Both	28783162
Ear_Infection	0.224926	0.0543948	1	Family study using EHR	ACE	US	Both	29779949
Ear_Infection	0.235106	0.0716902	1	Family study using EHR	AE	US	Both	29779949
Ear_Infection	0.49	0.05	1	Twin study	ACE	UK	Both	11994236
Eating_Disorder	0.568719	0.0313227	1	Family study using EHR	ACE	US	Both	28783162
Eating_Disorder	0.172	0.027	1	SNP-based	LDSC	International	Both	29930110
Eating_Disorder	0.559		1	SNP-based	LDSC	UK	Both	27663502
Eating_Disorder	0.404326	0.0221221	1	Twin study	ACE	International	Both	25985137
Eating_Disorder	0.445314	0.0174707	1	Twin study	ACE	International	Female	25985137
Eating_Disorder	0.36677	0.0569032	1	Twin study	ACE	International	Male	25985137
Eating_Disorder	0.57	0.2025	1	Twin study	ACE	Sweden	Both	19828139
Eating_Disorder	0.6	0.1125	1	Twin study	ACE	US	Female	21997423
Eating_Disorder	0.57	0.1425	1	Twin study	AE	Sweden	Both	19828139
Eating_Disorder	0.6	0.0675	1	Twin study	AE	US	Female	21997423
Edwards_Syndrome	1	0.0001	1	Twin study	AE	US	Both
Ehlers_Danlos_Syndrome	1	0.0001	1	Twin study	AE	US	Both
Electrolyte_Acid-Base_Balance_Disorder	0.287964	0.0143556	1	Family study using EHR	ACE	US	Both	28783162
Electrolyte_Acid-Base_Balance_Disorder	0.00155625	0.000899922	1	SNP-based	GREML	UK	Both	30349118
Electrolyte_Acid-Base_Balance_Disorder	0.319	0.026	1	Twin study	ACE	International	Both	25985137
Ellis_Van_Creveld_Syndrome	1	0.0001	1	Twin study	AE	US	Both
Emphysema_COPD	0.159	0.031	1	Family study	ACE	UK	Both	27428752
Emphysema_COPD	0.5	0.01	1	Family study	ACE	UK	Both	27428752
Emphysema_COPD	0.534216	0.0185942	1	Family study using EHR	ACE	US	Both	28783162
Emphysema_COPD	0.377	0.074	1	Polygenic risk score	PRS	US	Both	23972146
Emphysema_COPD	0.00602046	0.0021874	1	SNP-based	LDSC	UK	Both	https://nealelab.github.io/UKBB_ldsc/
Emphysema_COPD	0.58	0.1925	1	Twin study	ADE	Denmark	Both	20541380
Emphysema_COPD	0.61	0.14	1	Twin study	ADE	Sweden	Both	20541380
Emphysema_COPD	0.63	0.0775	1	Twin study	AE	Denmark	Both	20541380
Emphysema_COPD	0.61	0.06	1	Twin study	AE	Sweden	Both	20541380
Endocrine_Cancer	0.28	0.0025	1	Family study	ACE	Sweden	Both	11979442
Epidermolysis_Bullosa	1	0.0001	1	Twin study	AE	US	Both
Epilepsy_Related_Disorders	0.541033	0.0190097	1	Family study using EHR	ACE	US	Both	28783162
Epilepsy_Related_Disorders	0.161574	0.424275	1	Family study using EHR	ACE	US	Both	29779949
Epilepsy_Related_Disorders	0.161574	0.0568202	1	Family study using EHR	AE	US	Both	29779949
Epilepsy_Related_Disorders	0.32	0.0425	1	SNP-based	GREML	UK	Both	25063994
Epilepsy_Related_Disorders	0.00278308	0.000932773	1	SNP-based	GREML	UK	Both	30349118
Epilepsy_Related_Disorders	0.053	0.026	1	SNP-based	LDSC	International	Both	29930110
Epilepsy_Related_Disorders	0.81	0.1875	1	Twin study	ACE	Denmark	Female	11325572
Epilepsy_Related_Disorders	0.92	0.0925	1	Twin study	ACE	Denmark	Male	11325572
Epilepsy_Related_Disorders	0.84	0.0775	1	Twin study	AE	Denmark	Female	11325572
Epilepsy_Related_Disorders	0.92	0.0575	1	Twin study	AE	Denmark	Male	11325572
Esophageal_Cancer	0.25	0.05	1	SNP-based	GREML	International	Both	24168968
Esophageal_Disease	0.292154	0.0075568	1	Family study using EHR	ACE	US	Both	28783162
Esophageal_Disease	0.260856	0.0426676	1	Family study using EHR	AE	US	Both	29779949
Esophageal_Disease	0.229887	0.0384789	1	Family study using EHR	AE	US	Both	29779949
Esophageal_Disease	0.35	0.06	1	SNP-based	GREML	International	Both	24168968
Esophageal_Disease	0.0104712	0.002096	1	SNP-based	LDSC	UK	Both	https://nealelab.github.io/UKBB_ldsc/
Esophageal_Disease	0.255683	0.0435516	1	Twin study	ACE	International	Both	25985137
Esophagitis	0.364371	0.0186394	1	Family study using EHR	ACE	US	Both	28783162
Esophagitis	0.157683	0.0954415	1	Family study using EHR	ACE	US	Both	29779949
Esophagitis	0.226553	0.0593199	1	Family study using EHR	AE	US	Both	29779949
Esophagitis	0.268345	0.0516011	1	Family study using EHR	AE	US	Both	29779949
Esophagitis	0.0104237	0.00103286	1	SNP-based	GREML	UK	Both	30349118
Esophagitis	0.145	0.04	1	Twin study	ACE	US	Both	25258143
Eustachian_Tube_Disorder	0.274304	0.0137045	1	Family study using EHR	ACE	US	Both	28783162
Eustachian_Tube_Disorder	0.677987	0.0326193	1	Twin study	ACE	Norway	Female	25985137
Eustachian_Tube_Disorder	0.616282	0.0666764	1	Twin study	ACE	Norway	Male	25985137
External_Ear_Disorders	0.271908	0.0115404	1	Family study using EHR	ACE	US	Both	28783162
External_Ear_Disorders	0.68051	0.301446	1	Family study using EHR	ACE	US	Both	29779949
External_Ear_Disorders	0.81603	0.124845	1	Family study using EHR	ACE	US	Both	29779949
External_Ear_Disorders	0.0013258	0.000859096	1	SNP-based	GREML	UK	Both	30349118
Extrapyramidal_Abnormal_Movement_Disorders	0.26224	0.0249498	1	Family study using EHR	ACE	US	Both	28783162
Extrapyramidal_Abnormal_Movement_Disorders	0.00154789	0.000872175	1	SNP-based	GREML	UK	Both	30349118
Eye_Infection	0.200064	0.00851617	1	Family study using EHR	ACE	US	Both	28783162
Eye_Infection	0.426239	0.0760708	1	Family study using EHR	ACE	US	Both	29779949
Eye_Infection	0.797379	0.0630252	1	Family study using EHR	ACE	US	Both	29779949
Eye_Infection	0.316871	0.0255571	1	Family study using EHR	AE	US	Both	29779949
Eye_Infection	0.301476	0.0377873	1	Family study using EHR	AE	US	Both	29779949
Eye_Inflammation	0.291567	0.00853172	1	Family study using EHR	ACE	US	Both	28783162
Eye_Inflammation	0.567436	0.0550228	1	Family study using EHR	ACE	US	Both	29779949
Eye_Inflammation	0.38634	0.115242	1	Family study using EHR	AE	US	Both	29779949
Eyelid_Disorders	0.00332147	0.000934812	1	SNP-based	GREML	UK	Both	30349118
Familial_Dysautonomia_Related_Conditions	1	0.0001	1	Twin study	AE	US	Both
Familial_Mediterranean_Fever	1	0.0001	1	Twin study	AE	US	Both
Fasciitis	0.349866	0.0136833	1	Family study using EHR	ACE	US	Both	28783162
Female_Genital_Cancer	0.00259297	0.000907519	1	SNP-based	GREML	UK	Both	30349118
Female_Genital_Congenital_Anomaly	0.61		1	Family study	GREML	Australia	Female	23720546
Food_Allergy	0.599026	0.0208926	1	Family study using EHR	ACE	US	Both	28783162
Food_Allergy	0.63	0.041	1	Twin study	ACE	International	Both	25985137
Fragile_X_Syndrome	1	0.0001	1	Twin study	AE	US	Both
Functional_Digestive_Disorder	0.202621	0.00894186	1	Family study using EHR	ACE	US	Both	28783162
Functional_Digestive_Disorder	0.185708	0.0465643	1	Family study using EHR	AE	US	Both	29779949
Functional_Digestive_Disorder	0.00688751	0.0023199	1	SNP-based	LDSC	UK	Both	https://nealelab.github.io/UKBB_ldsc/
Fungal_Infection	0.210702	0.00686708	1	Family study using EHR	ACE	US	Both	28783162
Fungal_Infection	0.81026	0.534168	1	Family study using EHR	ACE	US	Both	29779949
Fungal_Infection	0.217062	0.0737536	1	Family study using EHR	ACE	US	Both	29779949
Fungal_Infection	0.388306	0.0276757	1	Family study using EHR	AE	US	Both	29779949
Fungal_Infection	0.324033	0.0627761	1	Family study using EHR	AE	US	Both	29779949
Fungal_Infection	0.315628	0.0660742	1	Family study using EHR	AE	US	Both	29779949
Fungal_Infection	0.049	0.019	1	SNP-based	GREML	International	Both	https://www.biorxiv.org/content/biorxiv/early/2015/06/05/016527.full.pdf
Fungal_Infection	0.00286428	0.00087841	1	SNP-based	GREML	UK	Both	30349118
Fungal_Infection	0.00467357	0.00224468	1	SNP-based	LDSC	UK	Both	https://nealelab.github.io/UKBB_ldsc/
G6PD	1	0.0001	1	Twin study	AE	US	Male
Galactosemia	1	0.0001	1	Twin study	AE	US	Both
Gastritis_Duodenitis	0.2879	0.0100706	1	Family study using EHR	ACE	US	Both	28783162
Gastritis_Duodenitis	0.188738	0.0371947	1	Family study using EHR	AE	US	Both	29779949
Gastritis_Duodenitis	0.0148736	0.00107778	1	SNP-based	GREML	UK	Both	30349118
Gastritis_Duodenitis	0.00781059	0.00259559	1	SNP-based	LDSC	UK	Both	https://nealelab.github.io/UKBB_ldsc/
Gastrointestinal_Infection	0.294871	0.0164376	1	Family study using EHR	ACE	US	Both	28783162
Gastrointestinal_Infection	0.465021	0.0414911	1	Family study using EHR	ACE	US	Both	29779949
Gastrointestinal_Infection	0.516944	0.0970221	1	Family study using EHR	ACE	US	Both	29779949
Gastrointestinal_Infection	0.00385878	0.000962423	1	SNP-based	GREML	UK	Both	30349118
Gastrointestinal_Ulcer	0.305571	0.0262145	1	Family study using EHR	ACE	US	Both	28783162
Gastrointestinal_Ulcer	0.307029	0.088346	1	Family study using EHR	ACE	US	Both	29779949
Gastrointestinal_Ulcer	0.311175	0.0986694	1	Family study using EHR	AE	US	Both	29779949
Gastrointestinal_Ulcer	0.144	0.073	1	SNP-based	GREML	International	Both	https://www.biorxiv.org/content/biorxiv/early/2015/06/05/016527.full.pdf
General_Bacterial_Infection	0.409017	0.0318681	1	Family study using EHR	ACE	US	Both	28783162
General_Bacterial_Infection	0.233801	0.0285962	1	Family study using EHR	ACE	US	Both	29779949
General_Bacterial_Infection	0.23346	0.134751	1	Family study using EHR	AE	US	Both	29779949
General_Bacterial_Infection	0.00238313	0.00090172	1	SNP-based	GREML	UK	Both	30349118
General_Dementia	0.00108166	0.000809502	1	SNP-based	GREML	UK	Both	30349118
General_Ear_Disorder	0.24334	0.0125253	1	Family study using EHR	ACE	US	Both	28783162
General_Hypertension	0.321	0.00925	1	Family study	ACE	UK	Both	27428752
General_Hypertension	0.51	0.01	1	Family study	ACE	UK	Both	27428752
General_Hypertension	0.3		1	Family study	AE	International	Both	15808811
General_Hypertension	0.37	0.09	1	Family study	SOLAR	Netherlands	Both	17278972
General_Hypertension	0.462049	0.00858196	1	Family study using EHR	ACE	US	Both	28783162
General_Hypertension	0.349709	0.0749118	1	Family study using EHR	ACE	US	Both	29779949
General_Hypertension	0.369075	0.0703342	1	Family study using EHR	AE	US	Both	29779949
General_Hypertension	0.255	0.014	1	SNP-based	GREML	International	Both	https://www.biorxiv.org/content/biorxiv/early/2015/06/05/016527.full.pdf
General_Hypertension	0.146908	0.00173807	1	SNP-based	GREML	UK	Both	30349118
General_Hypertension	0.00426902	0.00203251	1	SNP-based	LDSC	UK	Both	https://nealelab.github.io/UKBB_ldsc/
General_Osteochondropathy	0.491386	0.0294581	1	Family study using EHR	ACE	US	Both	28783162
General_Spondylosis_Spine_Disorder	0.324843	0.00779259	1	Family study using EHR	ACE	US	Both	28783162
General_Spondylosis_Spine_Disorder	0.198004	0.0359255	1	Family study using EHR	ACE	US	Both	29779949
General_Spondylosis_Spine_Disorder	0.231693	0.0432857	1	Family study using EHR	AE	US	Both	29779949
General_Thrombocytopenia	0.712181	0.202205	1	Family study using EHR	ACE	US	Both	29779949
General_Viral_Infection	0.266744	0.00982623	1	Family study using EHR	ACE	US	Both	28783162
General_Viral_Infection	0.279954	0.0443445	1	Family study using EHR	ACE	US	Both	29779949
General_Viral_Infection	0.280185	0.0472882	1	Family study using EHR	ACE	US	Both	29779949
General_Viral_Infection	0.78037	0.0681045	1	Family study using EHR	AE	US	Both	29779949
General_Viral_Infection	0.599425	0.274824	1	Family study using EHR	AE	US	Both	29779949
General_Viral_Infection	0.734437	0.552705	1	Family study using EHR	AE	US	Both	29779949
General_Viral_Infection	0.001613	0.00075268	1	SNP-based	GREML	UK	Both	30349118
Generalized_Digestive_Cancer	0.00798863	0.00101397	1	SNP-based	GREML	UK	Both	30349118
Generalized_Lipidoses	0.234914	0.0859963	1	Family study using EHR	ACE	US	Both	29779949
Generalized_Lipidoses	0.310393	0.0160593	1	Family study using EHR	AE	US	Both	29779949
Generalized_Lipidoses	1	0.0001	1	Twin study	AE	US	Both
Genetic_Anomolies_of_Leukocytes	1	0.0001	1	Twin study	AE	US	Both
Gestational_Pregnancy_Related_Disorder	0.0657415	0.0876718	1	Family study using EHR	ACE	US	Female	29779949
Gestational_Pregnancy_Related_Disorder	0.00425933	0.00191919	1	SNP-based	LDSC	UK	Female	https://nealelab.github.io/UKBB_ldsc/
Glaucoma	0.465	0.0525	1	Family study		US	Both	14691154
Glaucoma	0.697845	0.00803593	1	Family study using EHR	ACE	US	Both	28783162
Glaucoma	0.374989	0.146512	1	Family study using EHR	ACE	US	Both	29779949
Glaucoma	0.396888	0.334734	1	Family study using EHR	AE	US	Both	29779949
Glaucoma	0.06		1	SNP-based	GREML	International	Both	25241763
Glaucoma	0.015932	0.00108542	1	SNP-based	GREML	UK	Both	30349118
Glaucoma	0.0301854	0.00755617	1	SNP-based	LDSC	UK	Both	https://nealelab.github.io/UKBB_ldsc/
Glaucoma	0.665	0.03	1	Twin study	ACE	China	Both	19151388
Goiter	0.407584	0.0167618	1	Family study using EHR	ACE	US	Both	28783162
Goiter	0.056		1	Polygenic risk score	PRS	International	Both	23408906
Goiter	0.317	0.06	1	Polygenic risk score	PRS	International	Both	23408906
Gout_Related_Crystal_Arthropathies	0.489895	0.0233321	1	Family study using EHR	ACE	US	Both	28783162
Gout_Related_Crystal_Arthropathies	0.00514441	0.00253957	1	SNP-based	LDSC	UK	Both	https://nealelab.github.io/UKBB_ldsc/
Gout_Related_Crystal_Arthropathies	0.41	0.1	1	SNP-based	SOLAR	US	Both	28095793
Gout_Related_Crystal_Arthropathies	0.17099	0.145616	1	Twin study	ACE	US	Male	25985137
Gout_Related_Crystal_Arthropathies	0.469	0.08	1	Twin study	AE	US	Male	22365026
Graves_Disease	0.79	0.13	1	Twin study	ACE	Denmark	Both	11158069
Graves_Disease	0.79	0.065	1	Twin study	AE	Denmark	Both	11158069
Haemophilia_Related_Diseases	1	0.0001	1	Twin study	AE	US	Both
Hair_Related_Disease	0.23794	0.0134995	1	Family study using EHR	ACE	US	Both	28783162
Hearing_Loss	0.217396	0.0122094	1	Family study using EHR	ACE	US	Both	28783162
Hearing_Loss	0.679442	0.0509929	1	Family study using EHR	ACE	US	Both	29779949
Hearing_Loss	0.394824	0.0943332	1	Family study using EHR	AE	US	Both	29779949
Hearing_Loss	0.258374	0.10251	1	Family study using EHR	AE	US	Both	29779949
Hearing_Loss	0.05		1	SNP-based	GREML	International	Both	25880434
Hearing_Loss	0.00225745	0.000903502	1	SNP-based	GREML	UK	Both	30349118
Hearing_Loss	0.666575	0.0570671	1	Twin study	ACE	UK	Female	25985137
Hearing_Loss	0.25	0.045	1	Twin study	ACE	UK	Female	26081266
Hearing_Loss	0.578855	0.0453601	1	Twin study	ACE	US	Male	25985137
Helicobacter_Pylori_Infection	0.00121507	0.000877292	1	SNP-based	GREML	UK	Both	30349118
Hemangioma_Lymphangioma	0.377229	0.0228884	1	Family study using EHR	ACE	US	Both	28783162
Hemiplegia	0.00130766	0.000879827	1	SNP-based	GREML	UK	Both	30349118
Hepatobiliary_Cancer	0.23		1	SNP-based	GREML	India	Both	28274756
Hereditary_Blepharophimosis	1	0.0001	1	Twin study	AE	US	Both
Hereditary_Corneal_Dystrophy	1	0.0001	1	Twin study	AE	US	Both
Hereditary_Dental_Anomaly	1	0.0001	1	Twin study	AE	US	Both
Hereditary_Elliptocytosis	1	0.0001	1	Twin study	AE	US	Both
Hereditary_Fructose_Intolerance	1	0.0001	1	Twin study	AE	US	Both
Hereditary_Harartoses	1	0.0001	1	Twin study	AE	US	Both
Hereditary_Hemoglobin_Disease	0.971837	0.0735879	1	Family study using EHR	ACE	US	Both	29779949
Hereditary_Hemoglobin_Disease	0.358887	0.189796	1	Family study using EHR	AE	US	Both	29779949
Hereditary_Hemoglobin_Disease	0.46		1	Twin study	AE	Malaysia	Both	21142933
Hereditary_Polycythemia_Vera	1	0.0001	1	Twin study	AE	US	Both
Hereditary_Progessive_Muscular_Dystrophy	1	0.0001	1	Twin study	AE	US	Both
Hereditary_Sensory_Neuropathy	1	0.0001	1	Twin study	AE	US	Both
Hereditary_Spastic_Paraplegia	1	0.0001	1	Twin study	AE	US	Both
Hereditary_Stomatocytosis	1	0.0001	1	Twin study	AE	US	Both
Hernia	0.173146	0.0140774	1	Family study using EHR	ACE	US	Both	28783162
Hernia	0.311267	0.150802	1	Family study using EHR	AE	US	Both	29779949
Hernia	0.064	0.021	1	SNP-based	GREML	International	Both	https://www.biorxiv.org/content/biorxiv/early/2015/06/05/016527.full.pdf
Hernia	0.0190949	0.00296764	1	SNP-based	LDSC	UK	Both	https://nealelab.github.io/UKBB_ldsc/
Herpes_Simplex	0.187658	0.0183507	1	Family study using EHR	ACE	US	Both	28783162
Herpes_Simplex	0.195805	0.0634119	1	Family study using EHR	ACE	US	Both	29779949
Herpes_Simplex	0.566787	0.0575866	1	Family study using EHR	ACE	US	Both	29779949
Herpes_Simplex	0.290339	0.0583058	1	Family study using EHR	AE	US	Both	29779949
Herpes_Simplex	0.255613	0.0476099	1	Family study using EHR	AE	US	Both	29779949
Herpes_Zoster	0.12667	0.023055	1	Family study using EHR	ACE	US	Both	28783162
Hirschsprungs_Disease	1	0.0001	1	Twin study	AE	US	Both
Hirsutism	0.66		1	Twin study	ACE	Netherlands	Female	16219714
Hirsutism	0.72		1	Twin study	AE	Netherlands	Female	16219714
Hodgkins_Disease	0.00301466	0.000865019	1	SNP-based	GREML	UK	Both	30349118
Homocystinuria	1	0.0001	1	Twin study	AE	US	Both
Huntingtons_Chorea	0.37		1	Family study	ACE	Venezuela	Both	14993615
Hyper_IgM_Immunodeficiency	1	0.0001	1	Twin study	AE	US	Both
Hyperaldosteronism	0.4		1	Family study	LDSC	US	Female	17296870
Hyperchylomicronemia	1	0.0001	1	Twin study	AE	US	Both
Hypotension	0.24	0.06	1	SNP-based	GREML	International	Both	26122461
IBS_Crohns_Disease	0.57404	0.0284142	1	Family study using EHR	ACE	US	Both	28783162
IBS_Crohns_Disease	0.786	0.143	1	SNP-based	GREML	Australia	Both	24728037
IBS_Crohns_Disease	0.4799	0.0519	1	SNP-based	GREML	International	Both	26192919
IBS_Crohns_Disease	0.063	0.032	1	SNP-based	GREML	International	Both	https://www.biorxiv.org/content/biorxiv/early/2015/06/05/016527.full.pdf
IBS_Crohns_Disease	0.384341	0.008458	1	SNP-based	GREML	UK	Both	26974007
IBS_Crohns_Disease	0.284	0.016	1	SNP-based	GREML	UK	Both	28067910
IBS_Crohns_Disease	0.00449181	0.00217488	1	SNP-based	LDSC	UK	Both	https://nealelab.github.io/UKBB_ldsc/
IBS_Crohns_Disease	0.418	0.159	1	Twin study	ACE	Norway	Both	17008364
IBS_Crohns_Disease	0.53	0.145	1	Twin study	ACE	Sweden	Both	3396969
IBS_Crohns_Disease	0.484	0.159	1	Twin study	ADE	Norway	Both	17008364
IBS_Crohns_Disease	0.484	0.0825	1	Twin study	AE	Norway	Both	17008364
Ichthyosis_Congenita	1	0.0001	1	Twin study	AE	US	Both
IgA_Immunodeficiency	1	0.0001	1	Twin study	AE	US	Both
IgM_Immunodeficiency	0.54	0.023	1	Family study	LDSC	Brazil	Both	10222644
IgM_Immunodeficiency	0.69	0.04	1	Twin study	SOLAR	US	Both	25953646
Impulse_Control_Disorder	0.519092	0.0996019	1	Twin study	ACE	US	Female	25985137
Indeterminate_Sex_Pseudohermaphroditism	1	0.0001	1	Twin study	AE	US	Both
Infestation	0.462817	0.0192597	1	Family study using EHR	ACE	US	Both	28783162
Infestation	0.469798	0.455888	1	Family study using EHR	ACE	US	Both	29779949
Infestation	0.49058	0.0788871	1	Family study using EHR	ACE	US	Both	29779949
Infestation	0.466286	0.237903	1	Family study using EHR	AE	US	Both	29779949
Inflammatory_Spondylopathies	0.645825	0.0160012	1	Family study using EHR	ACE	US	Both	28783162
Inflammatory_Spondylopathies	0.237		1	Polygenic risk score	PRS	International	Both	27224740
Inflammatory_Spondylopathies	0.313324	0.010587	1	SNP-based	GREML	UK	Both	26974007
Inflammatory_Spondylopathies	0.000179798	0.000833267	1	SNP-based	GREML	UK	Both	30349118
Inflammatory_Spondylopathies	0.00463792	0.00216175	1	SNP-based	LDSC	UK	Both	https://nealelab.github.io/UKBB_ldsc/
Inflammatory_Spondylopathies	0.97	0.025	1	Twin study	AE	UK	Both	9336417
Influenza	0.412324	0.0133491	1	Family study using EHR	ACE	US	Both	28783162
Influenza	0.429416	0.0534713	1	Family study using EHR	ACE	US	Both	29779949
Inner_Ear_Disorder	0.36		1	Family study	ADE	US	Female	2087983
Inner_Ear_Disorder	0.47		1	Twin study	ADE	Sweden	Male	9099560
Inner_Ear_Disorder	0.53		1	Twin study	ADE	US	Female	2087983
Intellectual_Disability	0.669875	0.0259689	1	Twin study	ACE	Australia	Both	25985137
Intellectual_Disability	0.31		1	Twin study	AE	UK	Both	19949204
Intellectual_Disability	0.44		1	Twin study	AE	UK	Both	19949204
Intestinal_Cancer	0.00534984	0.00238644	1	SNP-based	LDSC	UK	Both	https://nealelab.github.io/UKBB_ldsc/
Jaw_Disease	0.204748	0.0182085	1	Family study using EHR	ACE	US	Both	28783162
Keratosis	0.343733	0.0154078	1	Family study using EHR	ACE	US	Both	28783162
Kidney_Cancer	0.08	0.005	1	Family study	ACE	Sweden	Both	11979442
Kidney_Cancer	0.000341025	0.000823816	1	SNP-based	GREML	UK	Both	30349118
Kidney_Infection	0.220951	0.0284015	1	Family study using EHR	ACE	US	Both	28783162
Klinefelters_Syndrome	1	0.0001	1	Twin study	AE	US	Male
Klippel_Feil_Syndrome	1	0.0001	1	Twin study	AE	US	Both
Lacrimal_System_Disorder	0.294186	0.221657	1	Family study using EHR	ACE	US	Both	29779949
Lacrimal_System_Disorder	0.294186	0.14762	1	Family study using EHR	AE	US	Both	29779949
Lacrimal_System_Disorder	0.00188024	0.000903613	1	SNP-based	GREML	UK	Both	30349118
Learning_Disorder	0.238418	0.0460798	1	Family study using EHR	ACE	US	Both	29779949
Lipodystrophy	0.5		1	Twin study	AE	International	Both	22488764
Lipoma	0.0378731	0.0273355	1	Family study using EHR	ACE	US	Both	28783162
Lipoprotein_Deficiency	1	0.0001	1	Twin study	AE	US	Both
Localized_Adiposity	0.417446	0.0941573	1	Family study using EHR	ACE	US	Both	29779949
Localized_Adiposity	0.551459	0.119171	1	Family study using EHR	AE	US	Both	29779949
Long_QT_Syndrome	1	0.0001	1	Twin study	AE	US	Both
Lung_Cancer	0.08	0.01	1	Family study	ACE	Sweden	Both	11979442
Lung_Cancer	0.31	0.03	1	Family study	ACE	UK	Both	27428752
Lung_Cancer	0.00189409	0.000845538	1	SNP-based	GREML	UK	Both	30349118
Lung_Cancer	0.3002	0.0556	1	SNP-based	GREML	US	Both	27488534
Lung_Cancer	0.00543756	0.00228831	1	SNP-based	LDSC	UK	Both	https://nealelab.github.io/UKBB_ldsc/
Lupus_Erythematosus	0.439		1	Family study	ACE	International	Both	26193127
Lupus_Erythematosus	0.436	0.0353	1	Family study	AE	China	Both	17136562
Lupus_Erythematosus	0.66	0.11	1	Family study		UK	Both	3430520
Lupus_Erythematosus	0.660124	0.0274513	1	Family study using EHR	ACE	US	Both	28783162
Lupus_Erythematosus	0.4142	0.071	1	Polygenic risk score	PRS	International	Both	26502338
Lupus_Erythematosus	0.414		1	SNP-based	LDSC	UK	Both	27663502
Lymphatic_Disorder	0.214947	0.026749	1	Family study using EHR	ACE	US	Both	28783162
Lymphoid_Leukemia	0.24	0.09	1	SNP-based	LDSC	UK	Both	22456626
Lysosomal_Storage_Disease	1	0.0001	1	Twin study	AE	US	Both
Macular_Degeneration	0.6	0.055	1	Family study	AE	Netherlands	Both	9869796
Macular_Degeneration	0.467	0.01075	1	SNP-based	GREML	Australia	Both	21167468
Macular_Degeneration	0.242	0.029	1	SNP-based	GREML	International	Both	https://www.biorxiv.org/content/biorxiv/early/2015/06/05/016527.full.pdf
Male_Genital_Cancer	0.25	0.055	1	Family study	ACE	Sweden	Both	11979442
Male_Genital_Cancer	0.0181411	0.00110444	1	SNP-based	GREML	UK	Both	30349118
Male_Genital_Congenital_Anomaly	0.9		1	Family study	GREML	Australia	Male	23720546
Malnutrition	0.539449	0.0234937	1	Family study using EHR	ACE	US	Both	28783162
Malnutrition	0.00304826	0.000913174	1	SNP-based	GREML	UK	Both	30349118
Marfan_Syndrome	1	0.0001	1	Twin study	AE	US	Both
Medullary_Cystic_Kidney_Disease	1	0.0001	1	Twin study	AE	US	Both
Melanoma	0.21	0.0275	1	Family study	ACE	Sweden	Both	11979442
Melanoma	0.00573113	0.000979744	1	SNP-based	GREML	UK	Both	30349118
Melanoma	0.00709275	0.00295677	1	SNP-based	LDSC	UK	Both	https://nealelab.github.io/UKBB_ldsc/
Menopausal_Disorder	0.47	0.05	1	Family study	SOLAR	US	Female	19858476
Menstrual_Disorder	0.845249	0.0829413	1	Family study using EHR	ACE	US	Female	29779949
Menstrual_Disorder	0.23802	0.0850126	1	Family study using EHR	AE	US	Female	29779949
Menstrual_Disorder	0.00696071	0.00264083	1	SNP-based	LDSC	UK	Female	https://nealelab.github.io/UKBB_ldsc/
Menstrual_Disorder	0.600037	0.0489427	1	Twin study	ACE	International	Female	25985137
Metabolic_Syndrome_X	0.629608	0.0135037	1	Family study using EHR	ACE	US	Both	28783162
Migraine	0.53	0.247154	1	Family study	SOLAR	Australia	Both	22678113
Migraine	0.373549	0.0101594	1	Family study using EHR	ACE	US	Both	28783162
Migraine	0.294909	0.107639	1	Family study using EHR	AE	US	Both	29779949
Migraine	0.0231562	0.00114636	1	SNP-based	GREML	UK	Both	30349118
Migraine	0.146		1	SNP-based	LDSC	International	Both	27322543
Migraine	0.124	0.024	1	SNP-based	LDSC	International	Both	29930110
Migraine	0.0148481	0.00255023	1	SNP-based	LDSC	UK	Both	https://nealelab.github.io/UKBB_ldsc/
Migraine	0.415043	0.0260913	1	Twin study	ACE	Netherlands	Both	25985137
Migraine	0.46683	0.0243711	1	Twin study	ACE	Netherlands	Female	25985137
Mixed_Hyperlipidemia	0.609721	0.00510415	1	Family study using EHR	ACE	US	Both	28783162
Mixed_Hyperlipidemia	0.630268	0.245227	1	Family study using EHR	ACE	US	Both	29779949
Mixed_Hyperlipidemia	0.60773	0.177386	1	Family study using EHR	AE	US	Both	29779949
Mood_Disorder	0.521127	0.0212593	1	Family study using EHR	ACE	US	Both	28783162
Mood_Disorder	0.334803	0.117278	1	Family study using EHR	AE	US	Both	29779949
Mood_Disorder	0.0132254	0.0010651	1	SNP-based	GREML	UK	Both	30349118
Mood_Disorder	0.608847	0.0857243	1	Twin study	ACE	Sweden	Both	25985137
Motor_Neuron_Disease	0.085	0.005	1	SNP-based	GREML	International	Both	27455348
Motor_Neuron_Disease	0.0817	0.0048	1	SNP-based	LDSC	International	Both	28322246
Motor_Neuron_Disease	0.36	0.2	1	Twin study	ACE	UK	Both	20861059
Motor_Neuron_Disease	0.61	0.1	1	Twin study	AE	UK	Both	20861059
Multiple_Epiphyseal_Dysplasia	1	0.0001	1	Twin study	AE	US	Both
Multiple_Myeloma	0.00301466	0.000865019	1	SNP-based	GREML	UK	Both	30349118
Multiple_Sclerosis_Other_Demyelinating_Disease	0.0557	0.026	1	Polygenic risk score	PRS	International	Both	21833088
Multiple_Sclerosis_Other_Demyelinating_Disease	0.3	0.03	1	SNP-based	GREML	International	Both	23193196
Multiple_Sclerosis_Other_Demyelinating_Disease	0.191	0.078	1	SNP-based	LDSC	International	Both	28322246
Multiple_Sclerosis_Other_Demyelinating_Disease	0.105	0.017	1	SNP-based	LDSC	International	Both	29930110
Muscle_Ligament_Disorder	0.268466	0.00593657	1	Family study using EHR	ACE	US	Both	28783162
Muscle_Ligament_Disorder	0.220464	0.218735	1	Family study using EHR	ACE	US	Both	29779949
Muscle_Ligament_Disorder	0.233432	0.0215768	1	Family study using EHR	AE	US	Both	29779949
Myasthenia_Gravis	0.821		1	Family study	ACE	International	Both	29138598
Mycobacterial_Disease	0.467519	0.129911	1	Family study using EHR	ACE	US	Both	29779949
Myeloid_Leukemia	0.00301466	0.000865019	1	SNP-based	GREML	UK	Both	30349118
Myocardial_Infarction	0.0191257	0.00110359	1	SNP-based	GREML	UK	Both	30349118
Myocardial_Infarction	0.00869808	0.00243003	1	SNP-based	LDSC	UK	Both	https://nealelab.github.io/UKBB_ldsc/
Myotonic_Muscular_Dystrophy	1	0.0001	1	Twin study	AE	US	Both
Nail_Disease	0.32511	0.0136976	1	Family study using EHR	ACE	US	Both	28783162
Nail_Disease	0.253334	0.0616586	1	Family study using EHR	ACE	US	Both	29779949
Nail_Disease	0.299513	0.087594	1	Family study using EHR	AE	US	Both	29779949
Nail_Disease	2.04e-05	0.000847083	1	SNP-based	GREML	UK	Both	30349118
Neonatal_Disease	0.295446	0.223728	1	Family study using EHR	AE	US	Female	29779949
Neonatal_Disease	0.343703	0.0955767	1	Family study using EHR	AE	US	Female	29779949
Nerve_Root_Plexus_Disorders	0.656174	0.0143576	1	Family study using EHR	ACE	US	Both	28783162
Nerve_Root_Plexus_Disorders	0.0215009	0.00112688	1	SNP-based	GREML	UK	Both	30349118
Neural_Tube_Defect	0.747	0.067	1	Family study	ACE	Poland	Both	9656740
Neural_Tube_Defect	0.7		1	Family study	ACE	US	Both	6353932
Neural_Tube_Defect	0.6		1	Family study	ACE	US	Both	10899792
Neural_Tube_Defect	0.76		1	SNP-based	GREML	Poland	Both	7008595
Neurofibromatosis	0.0548929	0.0548731	1	Family study using EHR	ACE	US	Both	29779949
Neurofibromatosis	1	0.0001	1	Twin study	AE	US	Both
Nezelofs_Syndrome	1	0.0001	1	Twin study	AE	US	Both
Non-Hodgkins_Lymphoma	0.1	0.005	1	Family study	ACE	Sweden	Both	11979442
Non-Hodgkins_Lymphoma	0.00184655	0.000880296	1	SNP-based	GREML	UK	Both	30349118
Non-Melanoma_Skin_Cancer	0.520364	0.00829445	1	Family study using EHR	ACE	US	Both	28783162
Non-Melanoma_Skin_Cancer	0.0338268	0.00120399	1	SNP-based	GREML	UK	Both	30349118
Non-Melanoma_Skin_Cancer	0.0112046	0.00302373	1	SNP-based	LDSC	UK	Both	https://nealelab.github.io/UKBB_ldsc/
Non-Melanoma_Skin_Cancer	0.43	0.08	1	Twin study	ACE	International	Both	26746459
Non-Rheumatic_Heart_Disease	0.114	0.01525	1	Family study	ACE	UK	Both	27428752
Non-Rheumatic_Heart_Disease	0.48	0.01	1	Family study	ACE	UK	Both	27428752
Non-Rheumatic_Heart_Disease	0.344237	0.0144129	1	Family study using EHR	ACE	US	Both	28783162
Non-Rheumatic_Heart_Disease	0.00076413	0.000889023	1	SNP-based	GREML	UK	Both	30349118
Non-Rheumatic_Heart_Disease	0.29	0.037	1	Twin study	ACE	International	Both	25985137
Non-Specific_Acquired_Musculoskeletal_Abnormality	0.458685	0.24169	1	Family study using EHR	ACE	US	Both	29779949
Non-Specific_Acquired_Musculoskeletal_Abnormality	0.00543137	0.00218392	1	SNP-based	LDSC	UK	Both	https://nealelab.github.io/UKBB_ldsc/
Non-Specific_Anemia	0.285641	0.113995	1	Family study using EHR	AE	US	Both	29779949
Non-Specific_Anemia	0.079	0.038	1	SNP-based	GREML	International	Both	https://www.biorxiv.org/content/biorxiv/early/2015/06/05/016527.full.pdf
Non-Specific_Anemia	0.00486797	0.000948654	1	SNP-based	GREML	UK	Both	30349118
Non-Specific_Anemia	0.00601276	0.00215496	1	SNP-based	LDSC	UK	Both	https://nealelab.github.io/UKBB_ldsc/
Non-Specific_Arthritis	0.0118837	0.00104291	1	SNP-based	GREML	UK	Both	30349118
Non-Specific_Arthritis	0.00576459	0.00194789	1	SNP-based	LDSC	UK	Both	https://nealelab.github.io/UKBB_ldsc/
Non-Specific_Cardiovascular_Disease	0.145323	0.0372537	1	Family study using EHR	ACE	US	Both	29779949
Non-Specific_Cardiovascular_Disease	0.345695	0.521415	1	Family study using EHR	AE	US	Both	29779949
Non-Specific_Cardiovascular_Disease	0.092	0.015	1	SNP-based	GREML	International	Both	https://www.biorxiv.org/content/biorxiv/early/2015/06/05/016527.full.pdf
Non-Specific_Cardiovascular_Disease	0.621049	0.0420336	1	Twin study	ACE	Australia	Both	25985137
Non-Specific_Cardiovascular_Disease	0.32		1	Twin study	ACE	Sweden	Both	19648170
Non-Specific_Cardiovascular_Disease	0.539845	0.0827003	1	Twin study	ACE	UK	Female	25985137
Non-Specific_Chromosomal_Anomaly	0.0631939	0.857883	1	Family study using EHR	ACE	US	Both	29779949
Non-Specific_Dental_Disorder	0.142304	0.0279336	1	Family study using EHR	ACE	US	Both	29779949
Non-Specific_Dental_Disorder	0.642552	0.112753	1	Family study using EHR	AE	US	Both	29779949
Non-Specific_Digestive_Congenital_Anomaly	0.0141078	0.00247231	1	SNP-based	LDSC	UK	Both	https://nealelab.github.io/UKBB_ldsc/
Non-Specific_Gastrointestinal_Disorder	0.360116	0.0724806	1	Family study using EHR	AE	US	Both	29779949
Non-Specific_Gastrointestinal_Disorder	0.295917	0.046755	1	Family study using EHR	AE	US	Both	29779949
Non-Specific_Gastrointestinal_Disorder	0.000909135	0.000781561	1	SNP-based	GREML	UK	Both	30349118
Non-Specific_Gastrointestinal_Disorder	0.00673219	0.00242837	1	SNP-based	LDSC	UK	Both	https://nealelab.github.io/UKBB_ldsc/
Non-Specific_Gingival_Peridontal_Disorder	0.42		1	Twin study	ACE	Sweden	Both	19648170
Non-Specific_Immune-Related_Skin_Disorder	0.164701	0.080253	1	Family study using EHR	ACE	US	Both	29779949
Non-Specific_Immune-Related_Skin_Disorder	0.205616	0.0132682	1	Family study using EHR	AE	US	Both	29779949
Non-Specific_Immune-Related_Skin_Disorder	0.171354	0.0745993	1	Family study using EHR	AE	US	Both	29779949
Non-Specific_Joint_Disorder	0.226964	0.0174469	1	Family study using EHR	ACE	US	Both	29779949
Non-Specific_Joint_Disorder	0.242405	0.0437495	1	Family study using EHR	AE	US	Both	29779949
Non-Specific_Joint_Disorder	0.00643842	0.00203866	1	SNP-based	LDSC	UK	Both	https://nealelab.github.io/UKBB_ldsc/
Non-Specific_Leukemia	0.01	0.0025	1	Family study	ACE	Sweden	Both	11979442
Non-Specific_Leukemia	0.00301466	0.000865019	1	SNP-based	GREML	UK	Both	30349118
Non-Specific_Liver_Disease	0.00474683	0.002221	1	SNP-based	LDSC	UK	Both	https://nealelab.github.io/UKBB_ldsc/
Non-Specific_Metabolic_Disorder	0.0381503	0.00123176	1	SNP-based	GREML	UK	Both	30349118
Non-Specific_Nasal_Throat_Disorder	0.00543822	0.00229094	1	SNP-based	LDSC	UK	Both	https://nealelab.github.io/UKBB_ldsc/
Non-Specific_Osteopathy	0.318713	0.120318	1	Family study using EHR	AE	US	Both	29779949
Non-Specific_Pain	0.240053	0.0771489	1	Family study using EHR	ACE	US	Both	29779949
Non-Specific_Pain	0.244979	0.047732	1	Family study using EHR	AE	US	Both	29779949
Non-Specific_Pain	0.208		1	Twin study	AE	Finland	Both	2605032
Non-Specific_Pain	0.46	0.03	1	Twin study	AE	UK	Female	20525736
Non-Specific_Peritoneal_Disorder	0.208357	0.0324995	1	Family study using EHR	ACE	US	Both	29779949
Non-Specific_Peritoneal_Disorder	0.33304	0.0772381	1	Family study using EHR	ACE	US	Both	29779949
Non-Specific_Peritoneal_Disorder	0.268024	0.0535957	1	Family study using EHR	AE	US	Both	29779949
Non-Specific_Peritoneal_Disorder	0.352687	0.0701741	1	Family study using EHR	AE	US	Both	29779949
Non-Specific_Pulmonary_Disorder	0.00488383	0.00240212	1	SNP-based	LDSC	UK	Both	https://nealelab.github.io/UKBB_ldsc/
Non-Specific_Skin_Disorder	0.385218	0.111643	1	Family study using EHR	AE	US	Both	29779949
Non-Specific_Soft_Tissue_Disorder	0.213866	0.050942	1	Family study using EHR	ACE	US	Both	29779949
Non-Specific_Soft_Tissue_Disorder	0.195658	0.0780953	1	Family study using EHR	AE	US	Both	29779949
Non-Specific_Soft_Tissue_Disorder	0.0216983	0.00113241	1	SNP-based	GREML	UK	Both	30349118
Non-Specific_Soft_Tissue_Disorder	0.00480821	0.00225766	1	SNP-based	LDSC	UK	Both	https://nealelab.github.io/UKBB_ldsc/
Non-Specific_Thryroid_Disorder	0.770027	0.261813	1	Family study using EHR	ACE	US	Both	29779949
Non-Specific_Urinary_Disorder	0.283172	0.0770577	1	Family study using EHR	ACE	US	Both	29779949
Non-Specific_Urinary_Disorder	0.212302	0.069895	1	Family study using EHR	ACE	US	Both	29779949
Non-Specific_Urinary_Disorder	0.308704	0.0891068	1	Family study using EHR	AE	US	Both	29779949
Non-Specific_Urinary_Disorder	0.255397	0.167084	1	Family study using EHR	AE	US	Both	29779949
Non-Specific_Urinary_Disorder	0.33772	0.0182043	1	Family study using EHR	AE	US	Both	29779949
Non-Specific_Urinary_Disorder	0.00825017	0.00236404	1	SNP-based	LDSC	UK	Both	https://nealelab.github.io/UKBB_ldsc/
Non-Specific_Vascular_Disease	0.255862	0.0917838	1	Family study using EHR	AE	US	Both	29779949
Non-Specific_Vascular_Disease	0.016	0.017	1	SNP-based	GREML	International	Both	https://www.biorxiv.org/content/biorxiv/early/2015/06/05/016527.full.pdf
Non-Specific_Vascular_Disease	0.022049	0.00317033	1	SNP-based	LDSC	UK	Both	https://nealelab.github.io/UKBB_ldsc/
Non-Specific_Vascular_Disease	0.585	0.145	1	Twin study	ACE	UK	Female	15744037
Non-Specific_Vascular_Disease	0.51	0.2025	1	Twin study	ADE	UK	Female	15744037
Non-Specific_Vascular_Disease	0.56	0.0475	1	Twin study	AE	UK	Female	15744037
Non-Specified_Cardiac_Ischemia	0.403233	0.107569	1	Family study using EHR	AE	US	Both	29779949
Non-Specified_Cardiac_Ischemia	0.275867	0.0886538	1	Family study using EHR	AE	US	Both	29779949
Non-Specified_Cardiac_Ischemia	0.0188307	0.00355585	1	SNP-based	LDSC	UK	Both	https://nealelab.github.io/UKBB_ldsc/
Obesity	0.640231	0.00713461	1	Family study using EHR	ACE	US	Both	28783162
Obesity	0.324897	0.074575	1	Family study using EHR	ACE	US	Both	29779949
Obesity	0.429878	0.109068	1	Family study using EHR	ACE	US	Both	29779949
Obesity	0.272616	0.332416	1	Family study using EHR	ACE	US	Both	29779949
Obesity	0.273946	0.0834166	1	Family study using EHR	AE	US	Both	29779949
Obesity	0.557812	0.102778	1	Family study using EHR	AE	US	Both	29779949
Obesity	0.398866	0.041481	1	Family study using EHR	AE	US	Both	29779949
Obesity	0.2126	0.0109	1	Polygenic risk score	PRS	International	Both	23563607
Obesity	0.0274374	0.00116687	1	SNP-based	GREML	UK	Both	30349118
Obesity	0.7		1	Twin study	ACE	International	Both	16987875
Obesity	0.631	0.013	1	Twin study	ACE	International	Both	25985137
OCD	0.56	0.13	1	Family study	SOLAR	International	Both	21156269
OCD	0.657176	0.0234033	1	Family study using EHR	ACE	US	Both	28783162
OCD	0.37	0.07	1	SNP-based	GREML	International	Both	24204291
OCD	0.14	0.05	1	SNP-based	GREML	Netherlands	Both	26859814
OCD	0.255	0.037	1	SNP-based	LDSC	International	Both	29930110
OCD	0.37	0.0475	1	Twin study	ACE	Australia	Both	26494870
OCD	0.44771	0.025581	1	Twin study	ACE	International	Both	25985137
OCD	0.452308	0.0181598	1	Twin study	ACE	International	Female	25985137
OCD	0.488608	0.0269203	1	Twin study	ACE	International	Male	25985137
Ocular_Musculoskeletal_Disorder	0.357333	0.0213865	1	Family study using EHR	ACE	US	Both	28783162
Ocular_Musculoskeletal_Disorder	0.273476	0.0603497	1	Family study using EHR	ACE	US	Both	29779949
Ocular_Musculoskeletal_Disorder	0.427427	0.0500552	1	Family study using EHR	AE	US	Both	29779949
Optic_Disc_Disorder	0.73	0.0275	1	Twin study	ACE	UK	Both	18172077
Optic_Disc_Disorder	0.66	0.0725	1	Twin study	ACE	US	Both	20636443
Optic_Neuritis_Neuropathy	0.593047	0.0173626	1	Family study using EHR	ACE	US	Both	28783162
Optic_Neuritis_Neuropathy	0.52	0.31	1	Twin study	SOLAR	Finland	Both	18443200
Oral_Soft_Tissue_Disease	0.113403	0.0202856	1	Family study using EHR	ACE	US	Both	28783162
Oro-Facial_Congenital_Anomaly	0.439762	0.027244	1	Family study using EHR	ACE	US	Both	28783162
Oro-Facial_Congenital_Anomaly	0.577093	0.323823	1	Family study using EHR	ACE	US	Both	29779949
Oro-Facial_Congenital_Anomaly	0.709339	0.100146	1	Family study using EHR	AE	US	Both	29779949
Oro-Naso-Pharyngeal_Cancer	0.247178	0.105416	1	Family study using EHR	AE	US	Both	29779949
Oro-Naso-Pharyngeal_Cancer	0.000192347	0.00060218	1	SNP-based	GREML	UK	Both	30349118
Osteoarthritis	0.256041	0.0120369	1	Family study using EHR	ACE	US	Both	28783162
Osteoarthritis	0.319024	0.0810589	1	Family study using EHR	AE	US	Both	29779949
Osteoarthritis	0.098	0.014	1	SNP-based	GREML	International	Both	https://www.biorxiv.org/content/biorxiv/early/2015/06/05/016527.full.pdf
Osteoarthritis	0.0268426	0.0011697	1	SNP-based	GREML	UK	Both	30349118
Osteoarthritis	0.16	0.018	1	SNP-based	LDSC	UK	Both	https://www.biorxiv.org/content/biorxiv/early/2017/08/11/174755.full.pdf
Osteoarthritis	0.0209362	0.00259588	1	SNP-based	LDSC	UK	Both	https://nealelab.github.io/UKBB_ldsc/
Osteoarthritis	0.332	0.121	1	Twin study	ACE	International	Both	25985137
Osteoarthritis	0.48	0.1	1	Twin study	AE	UK	Both	19153142
Osteoarthritis	0.54	0.055	1	Twin study	AE	UK	Female	8616305
Osteogenesis_Imperfecta	1	0.0001	1	Twin study	AE	US	Both
Osteomyelitis	0.219866	0.0233375	1	Family study using EHR	ACE	US	Both	28783162
Osteomyelitis	1e-06	0.000814548	1	SNP-based	GREML	UK	Both	30349118
Osteopetrosis	1	0.0001	1	Twin study	AE	US	Both
Osteopoikilosis	1	0.0001	1	Twin study	AE	US	Both
Osteoporosis	0.211518	0.131442	1	Family study using EHR	ACE	US	Both	29779949
Osteoporosis	0.21562	0.0241791	1	Family study using EHR	AE	US	Both	29779949
Osteoporosis	0.195	0.024	1	SNP-based	GREML	International	Both	https://www.biorxiv.org/content/biorxiv/early/2015/06/05/016527.full.pdf
Osteoporosis	0.0165503	0.00109208	1	SNP-based	GREML	UK	Both	30349118
Osteoporosis	0.0144265	0.00313366	1	SNP-based	LDSC	UK	Both	https://nealelab.github.io/UKBB_ldsc/
Osteoporosis	0.25285	0.021934	1	Twin study	ACE	Sweden	Female	25985137
Osteoporosis	0.104388	0.0126681	1	Twin study	ACE	Sweden	Male	25985137
Other_Infectious_Diseases	0.242029	0.072585	1	Family study using EHR	ACE	US	Both	29779949
Other_Infectious_Diseases	0.481202	0.0915164	1	Family study using EHR	AE	US	Both	29779949
Other_Infectious_Diseases	0.000317831	0.000879458	1	SNP-based	GREML	UK	Both	30349118
Other_Inherited_Amino_Acid_Metabolic_Disorder	1	0.0001	1	Twin study	AE	US	Both
Other_Inherited_Osteodystrophy	1	0.0001	1	Twin study	AE	US	Both
Other_Viral_Hepatitis	0.0006925	0.000833682	1	SNP-based	GREML	UK	Both	30349118
Ovarian_Cancer	0.4	0.09	1	Family study	Multivariate polygenic threshold model	US	Female	2491011
Ovarian_Cancer	0.00141661	0.000872677	1	SNP-based	GREML	UK	Female	30349118
Overweight	0.576055	0.0163363	1	Family study using EHR	ACE	US	Both	28783162
Overweight	0.48325	0.282213	1	Family study using EHR	ACE	US	Both	29779949
Overweight	0.337932	0.0559136	1	Family study using EHR	ACE	US	Both	29779949
Overweight	0.565912	0.124438	1	Family study using EHR	AE	US	Both	29779949
Overweight	0.429847	0.0573767	1	Family study using EHR	AE	US	Both	29779949
Overweight	0.1071	0.006	1	Polygenic risk score	PRS	International	Both	23563607
Pancreatic_Cancer	0.212	0.048	1	SNP-based	GREML	International	Both	31015203
Pancreatic_Disease	0.00155506	0.000862498	1	SNP-based	GREML	UK	Both	30349118
Pancytopenia	0.19	0.08	1	Family study	GREML	Netherlands	Both	25516422
Paranoia	0.439381	0.0132968	1	Twin study	ACE	International	Both	25985137
Paranoia	0.351159	0.0133256	1	Twin study	ACE	International	Female	25985137
Paranoia	0.336251	0.0208735	1	Twin study	ACE	International	Male	25985137
Parasitic_Infection	0.10509	0.245356	1	Family study using EHR	ACE	US	Both	29779949
Parathyroid_Disorder	0.604996	0.0888436	1	Family study using EHR	ACE	US	Both	29779949
Parathyroid_Disorder	0.290872	0.0339954	1	Family study using EHR	AE	US	Both	29779949
Parkinsons_Disease	0.26	0.02	1	Family study	ACE	UK	Both	27428752
Parkinsons_Disease	0.28	0.05	1	SNP-based	GREML	International	Both	26643944
Parkinsons_Disease	0.27	0.053	1	SNP-based	GREML	International	Both	22892372
Parkinsons_Disease	0.00394448	0.000924049	1	SNP-based	GREML	UK	Both	30349118
Parkinsons_Disease	0.272	0.0215	1	SNP-based	GREML	US	Both	21738487
Parkinsons_Disease	0.105	0.017	1	SNP-based	LDSC	International	Both	29930110
Parkinsons_Disease	0.4102	0.1228	1	SNP-based	LDSC	US	Both	19915575
Parkinsons_Disease	0.362042	0.0395124	1	Twin study	ACE	Sweden	Male	25985137
Pataus_Syndrome	1	0.0001	1	Twin study	AE	US	Both
Peripheral_Nerve_Disorder	0.212734	0.0137546	1	Family study using EHR	ACE	US	Both	28783162
Peripheral_Nerve_Disorder	0.00199017	0.000905407	1	SNP-based	GREML	UK	Both	30349118
Peripheral_Vascular_Disease	0.252818	0.0216678	1	Family study using EHR	ACE	US	Both	28783162
Peripheral_Vascular_Disease	0.076	0.026	1	SNP-based	GREML	International	Both	https://www.biorxiv.org/content/biorxiv/early/2015/06/05/016527.full.pdf
Peripheral_Vascular_Disease	0.00131081	0.000855354	1	SNP-based	GREML	UK	Both	30349118
Peripheral_Vascular_Disease	0.48	0.095	1	Twin study	ACE	Sweden	Both	21164079
Peripheral_Vascular_Disease	0.58	0.035	1	Twin study	AE	Sweden	Both	21164079
Pernicious_or_B12_Deficiency_Anemia	0.651557	0.0125472	1	Family study using EHR	ACE	US	Both	28783162
Pernicious_or_B12_Deficiency_Anemia	0.00607327	0.00207568	1	SNP-based	LDSC	UK	Both	https://nealelab.github.io/UKBB_ldsc/
Personality_Disorder	0.519691	0.0281029	1	Family study using EHR	ACE	US	Both	28783162
Personality_Disorder	0.55	0.41	1	SNP-based	GREML	Australia	Both	23077488
Personality_Disorder	0.622057	0.0516872	1	Twin study	ACE	US	Both	25985137
Personality_Disorder	0.307552	0.0440197	1	Twin study	ACE	US	Female	25985137
Phenyketonuria	1	0.0001	1	Twin study	AE	US	Both
Phlebitis_Thrombophlebitis	0.0105849	0.00103005	1	SNP-based	GREML	UK	Both	30349118
Phlebitis_Thrombophlebitis	0.010284	0.00268311	1	SNP-based	LDSC	UK	Both	https://nealelab.github.io/UKBB_ldsc/
Phosphorus_Metabolism_Disorder	1	0.0001	1	Twin study	AE	US	Both
Photodermatitis	0.515792	0.00773975	1	Family study using EHR	ACE	US	Both	28783162
Pituitary_Disorder	0.0062405	0.00229488	1	SNP-based	LDSC	UK	Both	https://nealelab.github.io/UKBB_ldsc/
Pleuritis	0.183624	0.0239393	1	Family study using EHR	ACE	US	Both	28783162
Pleuritis	1e-06	0.000725139	1	SNP-based	GREML	UK	Both	30349118
Pneumonia	0.390945	0.0296808	1	Family study using EHR	ACE	US	Both	28783162
Pneumonia	0.00219839	0.000897823	1	SNP-based	GREML	UK	Both	30349118
Poliomyelitis	0.00492542	0.00229838	1	SNP-based	LDSC	UK	Both	https://nealelab.github.io/UKBB_ldsc/
Polycystic_Kidney_Disease	1	0.0001	1	Twin study	AE	US	Both
Polycystic_Liver_Disease	1	0.0001	1	Twin study	AE	US	Both
Polymorphonuclear_Neutrophils_Disorders	1	0.0001	1	Twin study	AE	US	Both
Polyostotic_Fibrous_Dysplasia_of_Bone	1	0.0001	1	Twin study	AE	US	Both
Porphyrin_Metabolic_Disorder	1	0.0001	1	Twin study	AE	US	Both
Prader_Willi_Syndrome	1	0.0001	1	Twin study	AE	US	Both
Prion_Disease	0.55	0.1	1	SNP-based	GREML	UK	Both	18729123
Prostate_Cancer	0.232	0.08625	1	Family study	ACE	UK	Male	27428752
Prostate_Cancer	0.48	0.03	1	Family study	ACE	UK	Male	27428752
Prostate_Cancer	0.0193249	0.00111441	1	SNP-based	GREML	UK	Male	30349118
Prostate_Cancer	0.00485728	0.0024125	1	SNP-based	LDSC	UK	Male	https://nealelab.github.io/UKBB_ldsc/
Prostate_Cancer	0.42	0.0525	1	Twin study	ACE	Finland	Male	10891514
Protozoan_Infection	0.745	0.0875	1	Family study	ACE	France	Both	11132409
Psoriasis_Related_Disorders	0.304443	0.0191451	1	Family study using EHR	ACE	US	Both	28783162
Psoriasis_Related_Disorders	0.194907	0.010174	1	SNP-based	GREML	UK	Both	26974007
Psoriasis_Related_Disorders	0.0268295	0.00102803	1	SNP-based	GREML	UK	Both	30349118
Psoriasis_Related_Disorders	0.00866938	0.00252754	1	SNP-based	LDSC	UK	Both	https://nealelab.github.io/UKBB_ldsc/
Psoriasis_Related_Disorders	0.570856	0.078094	1	Twin study	ACE	International	Both	25985137
Psoriasis_Related_Disorders	0.68	0.0375	1	Twin study	AE	Denmark	Both	27120802
Psoriasis_Related_Disorders	0.66	0.0625	1	Twin study	AE	Norway	Both	17958839
PTSD	0.577062	0.0209429	1	Family study using EHR	ACE	US	Both	28783162
PTSD	0.148	0.065	1	SNP-based	LDSC	International	Both	29930110
PTSD	0.15	0.06	1	SNP-based	LDSC	International	Both	28439101
PTSD	0.062	0.049	1	SNP-based	LDSC	US	Both	27167565
PTSD	0.46	0.08	1	Twin study	ACE	Australia	Both	22393221
PTSD	0.295547	0.0538704	1	Twin study	ACE	US	Male	25985137
PTSD	0.28		1	Twin study	ACE	Vietnam	Both	8466386
PTSD	1	0.0001	1	Twin study	AE	US	Both
Pubertal_Dysfunction	0.67449	0.135828	1	Twin study	ACE	International	Both	25985137
Pubertal_Dysfunction	0.685795	0.104403	1	Twin study	ACE	International	Female	25985137
Pulmonary_Embolism_Infarction	0.00544174	0.00252976	1	SNP-based	LDSC	UK	Both	https://nealelab.github.io/UKBB_ldsc/
Pulmonary_Heart_Disease	0.000435036	0.000706297	1	SNP-based	GREML	UK	Both	30349118
Pure_Hypercholesterolemia	0.278871	0.0637049	1	Family study using EHR	ACE	US	Both	29779949
Pure_Hypercholesterolemia	0.328684	0.0762033	1	Family study using EHR	AE	US	Both	29779949
Pure_Hypercholesterolemia	0.270647	0.0796991	1	Family study using EHR	AE	US	Both	29779949
Pure_Hypercholesterolemia	0.0436264	0.00444969	1	SNP-based	LDSC	UK	Both	https://nealelab.github.io/UKBB_ldsc/
Pure_Hyperglyceridemia	1	0.0001	1	Twin study	AE	US	Both
Purine_Pyrimidine_Metabolic_Disorder	1	0.0001	1	Twin study	AE	US	Both
Purpura_Other_Hemorrhagic_Conditions	0.000634555	0.000657104	1	SNP-based	GREML	UK	Both	30349118
Radiation_Sensitivity	0.51	0.205	1	Twin study	ADE	Finland	Both	30706161
Radiation_Sensitivity	0.66	0.1125	1	Twin study	AE	Finland	Both	30706161
Rectal_Anal_Disorder	0.0783292	0.021688	1	Family study using EHR	ACE	US	Both	28783162
Rectal_Anal_Disorder	0.00525359	0.00223724	1	SNP-based	LDSC	UK	Both	https://nealelab.github.io/UKBB_ldsc/
Refraction_Accomodation_Disorders	0.58	0.13	1	Family study	SOLAR	US	Both	19433716
Refraction_Accomodation_Disorders	0.61098	0.0150738	1	Family study using EHR	ACE	US	Both	28783162
Refraction_Accomodation_Disorders	0.318225	0.0848233	1	Family study using EHR	ACE	US	Both	29779949
Refraction_Accomodation_Disorders	0.465171	0.0562812	1	Family study using EHR	AE	US	Both	29779949
Refraction_Accomodation_Disorders	0.12		1	Polygenic risk score	PRS	International	Both	27020472
Refraction_Accomodation_Disorders	0.00147779	0.000936871	1	SNP-based	GREML	UK	Both	30349118
Refsums_Disease	1	0.0001	1	Twin study	AE	US	Both
Renal_Glycosuria	1	0.0001	1	Twin study	AE	US	Both
Respiratory_System_Cancer	0.00213514	0.000874224	1	SNP-based	GREML	UK	Both	30349118
Rheumatic_Heart_Disease	0.553654	0.0174414	1	Family study using EHR	ACE	US	Both	28783162
Rheumatoid_Arthritis_Related_Conditions	0.485543	0.0266551	1	Family study using EHR	ACE	US	Both	28783162
Rheumatoid_Arthritis_Related_Conditions	0.161	0.0215	1	Polygenic risk score	PRS	International	Both	24390342
Rheumatoid_Arthritis_Related_Conditions	0.0044826	0.00212868	1	SNP-based	LDSC	UK	Both	https://nealelab.github.io/UKBB_ldsc/
Rheumatoid_Arthritis_Related_Conditions	0.65	0.0675	1	Twin study	ACE	Finland	Both	10643697
Rheumatoid_Arthritis_Related_Conditions	0.53	0.0625	1	Twin study	ACE	UK	Both	10643697
Rheumatoid_Arthritis_Related_Conditions	0.65	0.0675	1	Twin study	AE	Finland	Both	10643697
Rheumatoid_Arthritis_Related_Conditions	0.53	0.0625	1	Twin study	AE	UK	Both	10643697
Rosacea	0.396887	0.0185529	1	Family study using EHR	ACE	US	Both	28783162
Rosacea	0.00244126	0.000893412	1	SNP-based	GREML	UK	Both	30349118
Rosacea	0.46	0.05	1	Twin study	ACE	International	Both	26307938
Salivary_Gland_Disease	0.385436	0.0602168	1	Family study using EHR	ACE	US	Both	29779949
Salivary_Gland_Disease	0.420554	0.0747488	1	Family study using EHR	AE	US	Both	29779949
Sarcoidosis	0.00638181	0.000892438	1	SNP-based	GREML	UK	Both	30349118
Schizophrenia_Related_Psychosis	0.561886	0.0221021	1	Family study using EHR	ACE	US	Both	28783162
Schizophrenia_Related_Psychosis	0.209955	0.106736	1	Family study using EHR	AE	US	Both	29779949
Schizophrenia_Related_Psychosis	0.21633	0.0466055	1	Family study using EHR	AE	US	Both	29779949
Schizophrenia_Related_Psychosis	0.274	0.007	1	SNP-based	GREML	International	Both	https://www.biorxiv.org/content/biorxiv/early/2015/06/05/016527.full.pdf
Schizophrenia_Related_Psychosis	0.23	0.008	1	SNP-based	GREML	International	Both	23933821
Schizophrenia_Related_Psychosis	0.0017689	0.000910517	1	SNP-based	GREML	UK	Both	30349118
Schizophrenia_Related_Psychosis	0.4541	0.0196	1	SNP-based	LDSC	International	Both	25056061
Schizophrenia_Related_Psychosis	0.197	0.01	1	SNP-based	LDSC	International	Both	28322246
Schizophrenia_Related_Psychosis	0.256	0.01	1	SNP-based	LDSC	International	Both	29930110
Schizophrenia_Related_Psychosis	0.81	0.0425	1	Twin study	ACE	International	Both	14662550
Schizophrenia_Related_Psychosis	0.643	0.013	1	Twin study	ACE	International	Both	25985137
Schizophrenia_Related_Psychosis	0.82	0.0475	1	Twin study	AE	UK	Both	10025441
Seborrheic_Dermatitis	0.371701	0.0180833	1	Family study using EHR	ACE	US	Both	28783162
Secondary_Arthropathy	0.628867	0.0172483	1	Family study using EHR	ACE	US	Both	28783162
Secondary_Hereditary_Retinal_Dystrophy	0.6		1	SNP-based	GREML	International	Both	23022136
Septic_Arthritis	0.187995	0.0572727	1	Family study using EHR	ACE	US	Both	29779949
Septic_Arthritis	0.197035	0.025981	1	Family study using EHR	AE	US	Both	29779949
Septicemia	0.391374	0.0328748	1	Family study using EHR	ACE	US	Both	28783162
Septicemia	0.00154851	0.000866946	1	SNP-based	GREML	UK	Both	30349118
Severe_Combined_Immunodeficiency	1	0.0001	1	Twin study	AE	US	Both
Sexual_Dysfunction	0.225807	0.0551199	1	Twin study	ACE	Finland	Male	25985137
Sexual_Dysfunction	0.341275	0.0438489	1	Twin study	ACE	UK	Female	25985137
Sjogrens_Syndrome	0.54		1	Family study	ACE	International	Both	25940005
Skin_Infection	0.242648	0.0160566	1	Family study using EHR	ACE	US	Both	28783162
Skin_Infection	0.381611	0.0801003	1	Family study using EHR	ACE	US	Both	29779949
Sleep_Apnea	0.37	0.04	1	Family study	AE	US	Both	18209735
Sleep_Apnea	0.474004	0.0150198	1	Family study using EHR	ACE	US	Both	28783162
Sleep_Apnea	0.231916	0.0564379	1	Family study using EHR	ACE	US	Both	29779949
Sleep_Apnea	0.232853	0.0511622	1	Family study using EHR	AE	US	Both	29779949
Sleep_Apnea	0.00415268	0.000964869	1	SNP-based	GREML	UK	Both	30349118
Sleep_Apnea	0.0048673	0.0023202	1	SNP-based	LDSC	UK	Both	https://nealelab.github.io/UKBB_ldsc/
Sleep_Disorder	0.48	0.13	1	Family study	SOLAR	China	Both	22704400
Sleep_Disorder	0.380054	0.0252125	1	Family study using EHR	ACE	US	Both	28783162
Sleep_Disorder	0.307592	0.115885	1	Family study using EHR	AE	US	Both	29779949
Sleep_Disorder	0.046	0.028	1	SNP-based	GREML	International	Both	https://www.biorxiv.org/content/biorxiv/early/2015/06/05/016527.full.pdf
Sleep_Disorder	0.0113767	0.00104139	1	SNP-based	GREML	UK	Both	30349118
Sleep_Disorder	0.00643554	0.00246662	1	SNP-based	LDSC	UK	Both	https://nealelab.github.io/UKBB_ldsc/
Sleep_Disorder	0.345	0.026	1	Twin study	ACE	International	Both	25985137
Sleep_Disorder	0.511166	0.0291358	1	Twin study	ACE	International	Both	25985137
Sleep_Disorder	0.39042	0.0485805	1	Twin study	ACE	International	Female	25985137
Sleep_Disorder	0.36479	0.0606196	1	Twin study	ACE	International	Male	25985137
Specified_Childhood_Cerebral_Degeneration	1	0.0001	1	Twin study	AE	US	Both
Speech_Language_Disorder	0.129648	0.0215819	1	Family study using EHR	ACE	US	Both	29779949
Speech_Language_Disorder	0.456218	0.0228892	1	Twin study	ACE	International	Both	25985137
Speech_Language_Disorder	0.430404	0.0843215	1	Twin study	ACE	International	Female	25985137
Speech_Language_Disorder	0.440214	0.0659936	1	Twin study	ACE	International	Male	25985137
Spinal_Muscular_Atrophy	1	0.0001	1	Twin study	AE	US	Both
Spinal_Stenosis	0.342529	0.0227287	1	Family study using EHR	ACE	US	Both	28783162
Spinal_Stenosis	0.669	0.05	1	Twin study	ADE	Finland	Both	25155712
Spinocerebellar_Ataxia	1	0.0001	1	Twin study	AE	US	Both
Staphylococcus_Aureus_Infection	0.19	0.21	1	Family study	SOLAR	US	Both	21386985
STI	0.51866	0.0218579	1	Family study using EHR	ACE	US	Both	28783162
STI	0.300064	0.228956	1	Family study using EHR	ACE	US	Both	29779949
STI	0.00477196	0.00216714	1	SNP-based	LDSC	UK	Both	https://nealelab.github.io/UKBB_ldsc/
Stomach_Cancer	0.01	0.0125	1	Family study	ACE	Sweden	Both	11979442
Streptococcal_Infection	0.00217228	0.000923339	1	SNP-based	GREML	UK	Both	30349118
Stuttering	0.7	0.1175	1	Twin study	ACE	Australia	Both	11235981
Stuttering	0.85		1	Twin study	AE	Japan	Female	15836814
Stuttering	0.8		1	Twin study	AE	Japan	Male	15836814
Substance_Abuse	0.421578	0.00950119	1	Family study using EHR	ACE	US	Both	28783162
Substance_Abuse	0.399724	0.0488532	1	Family study using EHR	ACE	US	Both	29779949
Substance_Abuse	0.00140398	0.000891851	1	SNP-based	GREML	UK	Both	30349118
Substance_Abuse	0.408211	0.0508428	1	Twin study	ACE	International	Both	25985137
Substance_Abuse	0.280624	0.0305694	1	Twin study	ACE	US	Female	25985137
Substance_Abuse	0.386253	0.025944	1	Twin study	ACE	US	Male	25985137
Syndrome_with_Pervasive_Congenital_Anomalies	1	0.0001	1	Twin study	AE	US	Both
Synovium_Tendon_Bursa_Disorder	0.180184	0.00894696	1	Family study using EHR	ACE	US	Both	28783162
Synovium_Tendon_Bursa_Disorder	0.607872	0.135494	1	Family study using EHR	ACE	US	Both	29779949
Synovium_Tendon_Bursa_Disorder	0.537571	0.187075	1	Family study using EHR	AE	US	Both	29779949
Synovium_Tendon_Bursa_Disorder	0.000667368	0.000906999	1	SNP-based	GREML	UK	Both	30349118
Synovium_Tendon_Bursa_Disorder	0.00458579	0.00213374	1	SNP-based	LDSC	UK	Both	https://nealelab.github.io/UKBB_ldsc/
Thyroid_Cancer	0.53	0.0025	1	Family study	ACE	Sweden	Both	11979442
Thyroiditis	0.635075	0.0154348	1	Family study using EHR	ACE	US	Both	28783162
Thyrotoxicosis	0.405374	0.0234571	1	Family study using EHR	ACE	US	Both	28783162
Thyrotoxicosis	0.00843247	0.00256757	1	SNP-based	LDSC	UK	Both	https://nealelab.github.io/UKBB_ldsc/
Tics_Tourettes	0.77	0.0375	1	Family study	ACE	Sweden	Male	26083307
Tics_Tourettes	0.32	0.16	1	Family study	SOLAR	International	Female	21156269
Tics_Tourettes	0.58	0.09	1	SNP-based	GREML	International	Both	24204291
Tics_Tourettes	0.196	0.025	1	SNP-based	LDSC	International	Both	29930110
Tics_Tourettes	0.450954	0.0740778	1	Twin study	ACE	International	Both	25985137
Tics_Tourettes	0.29		1	Twin study	AE	Japan	Female	15836814
Tics_Tourettes	0.28		1	Twin study	AE	Japan	Male	15836814
Tics_Tourettes	0.56	0.0775	1	Twin study	AE	Sweden	Both	20686188
Tics_Tourettes	0.56	0.0775	1	Twin study	AE	Sweden	Male	20686188
Tongue_Disease	0.620476	0.110544	1	Family study using EHR	ACE	US	Both	29779949
Tuberculosis	0.0018469	0.000887595	1	SNP-based	GREML	UK	Both	30349118
Tuberous_Sclerosis	1	0.0001	1	Twin study	AE	US	Both
Turners_Syndrome	1	0.0001	1	Twin study	AE	US	Female
Tympanic_Membrane_Disorders	0.298401	0.040355	1	Family study using EHR	ACE	US	Both	28783162
Type_I_Diabetes_Mellitus	0.531392	0.0198196	1	Family study using EHR	ACE	US	Both	28783162
Type_I_Diabetes_Mellitus	0.349989	0.196333	1	Family study using EHR	AE	US	Both	29779949
Type_I_Diabetes_Mellitus	0.347714	0.0536508	1	Family study using EHR	AE	US	Both	29779949
Type_I_Diabetes_Mellitus	0.0177573	0.00101704	1	SNP-based	GREML	UK	Both	30349118
Type_I_Diabetes_Mellitus	0.88	0.04	1	Twin study	ACE	Finland	Both	12663480
Type_I_Diabetes_Mellitus	0.496076	0.124776	1	Twin study	ACE	UK	Both	25985137
Type_II_Diabetes_Mellitus	0.346	0.02075	1	Family study	ACE	UK	Both	27428752
Type_II_Diabetes_Mellitus	0.58	0.01	1	Family study	ACE	UK	Both	27428752
Type_II_Diabetes_Mellitus	0.561464	0.0102438	1	Family study using EHR	ACE	US	Both	28783162
Type_II_Diabetes_Mellitus	0.298425	0.167241	1	Family study using EHR	ACE	US	Both	29779949
Type_II_Diabetes_Mellitus	0.263174	0.0770763	1	Family study using EHR	AE	US	Both	29779949
Type_II_Diabetes_Mellitus	0.0872	0.009	1	SNP-based	GREML	International	Both	22885922
Type_II_Diabetes_Mellitus	0.297	0.022	1	SNP-based	GREML	International	Both	https://www.biorxiv.org/content/biorxiv/early/2015/06/05/016527.full.pdf
Type_II_Diabetes_Mellitus	0.0540129	0.0013407	1	SNP-based	GREML	UK	Both	30349118
Type_II_Diabetes_Mellitus	0.00700196	0.0023695	1	SNP-based	LDSC	UK	Both	https://nealelab.github.io/UKBB_ldsc/
Type_II_Diabetes_Mellitus	0.26		1	Twin study	AE	Denmark	Both	10064092
Type_II_Diabetes_Mellitus	0.73	0.0625	1	Twin study	AE	Denmark	Both	27120802
Type_II_Diabetes_Mellitus	0.46	0.1	1	Twin study		International	Both	26678054
Ulcerative_Colitis	0.471022	0.0327583	1	Family study using EHR	ACE	US	Both	28783162
Ulcerative_Colitis	0.2631	0.0294	1	SNP-based	GREML	International	Both	26192919
Ulcerative_Colitis	0.305266	0.009091	1	SNP-based	GREML	UK	Both	26974007
Ulcerative_Colitis	0.211	0.012	1	SNP-based	GREML	UK	Both	28067910
Ulcerative_Colitis	0.0148762	0.00105514	1	SNP-based	GREML	UK	Both	30349118
Ulcerative_Colitis	0.00633874	0.00231415	1	SNP-based	LDSC	UK	Both	https://nealelab.github.io/UKBB_ldsc/
Ulcerative_Colitis	0.62	0.042	1	Twin study	ACE	Sweden	Both	3396969
Unspecified_Amyloidosis	0.1837		1	SNP-based	GREML	International	Both	21124955
Unspecified_Behavioral_Development_Disorder	0.783292	0.166169	1	Family study using EHR	ACE	US	Both	29779949
Unspecified_Benign_Neoplasm	0.001314	0.000911602	1	SNP-based	GREML	UK	Both	30349118
Unspecified_Cancer	0.000558034	0.000786817	1	SNP-based	GREML	UK	Both	30349118
Unspecified_Childhood_Psychoses	0.596154	0.0319072	1	Twin study	ACE	International	Both	25985137
Unspecified_Childhood_Psychoses	0.58574	0.0372441	1	Twin study	ACE	International	Female	25985137
Unspecified_Childhood_Psychoses	0.641242	0.0405235	1	Twin study	ACE	International	Male	25985137
Unspecified_Diabetes_Mellitus	0.32143	0.194556	1	Family study using EHR	ACE	US	Both	29779949
Unspecified_Diabetes_Mellitus	0.341723	0.240598	1	Family study using EHR	AE	US	Both	29779949
Unspecified_Diabetes_Mellitus	0.256552	0.0709366	1	Family study using EHR	AE	US	Both	29779949
Unspecified_Diabetes_Mellitus	0.302715	0.0501409	1	Family study using EHR	AE	US	Both	29779949
Unspecified_Diabetes_Mellitus	0.00699532	0.000962101	1	SNP-based	GREML	UK	Both	30349118
Unspecified_Diabetes_Mellitus	0.0351897	0.003317	1	SNP-based	LDSC	UK	Both	https://nealelab.github.io/UKBB_ldsc/
Unspecified_Endocrine_Disorder	0.31899	0.0611199	1	Twin study	ACE	International	Both	25985137
Unspecified_Endocrine_Disorder	0.540647	0.0590009	1	Twin study	ACE	International	Female	25985137
Unspecified_Endocrine_Disorder	0.447602	0.055466	1	Twin study	ACE	International	Male	25985137
Unspecified_Hematological_Disorder	0.240964	0.386351	1	Family study using EHR	AE	US	Both	29779949
Unspecified_Hematological_Disorder	0.000594529	0.000744189	1	SNP-based	GREML	UK	Both	30349118
Unspecified_Hematological_Disorder	0.505312	0.0485998	1	Twin study	ACE	Australia	Both	25985137
Unspecified_Hematological_Disorder	0.311561	0.0422989	1	Twin study	ACE	UK	Female	25985137
Unspecified_Hepatitis	0.0018597	0.000892552	1	SNP-based	GREML	UK	Both	30349118
Unspecified_Hyperlipidemia	0.42		1	Family study	AE	Germany	Both	11588401
Unspecified_Hyperlipidemia	0.35		1	Family study	SOLAR	Netherlands	Both	23333725
Unspecified_Immune_Disorder	0.00375404	0.000910624	1	SNP-based	GREML	UK	Both	30349118
Unspecified_Lipid_Metabolism_Disorder	0.290017	0.058165	1	Family study using EHR	ACE	US	Both	29779949
Unspecified_Lipid_Metabolism_Disorder	0.241513	0.0356595	1	Family study using EHR	AE	US	Both	29779949
Unspecified_Middle_Ear_Mastoid_Diseases	0.73		1	Twin study	ACE	US	Both	10591333
Unspecified_Plasma_Protein_Metabolism_Disorder	0.25		1	Family study	AE	US	Female	9284884
Unspecified_Plasma_Protein_Metabolism_Disorder	0.43		1	Family study	AE	US	Male	9284884
Unspecified_Recurrent_Headaches	0.167227	0.0436778	1	Family study using EHR	ACE	US	Both	29779949
Unspecified_Recurrent_Headaches	0.163279	0.20512	1	Family study using EHR	AE	US	Both	29779949
Unspecified_White_Blood_Cell_Disease	0.27	0.065	1	SNP-based	GREML	International	Both	21738480
Upper_Respiratory_Inflammation	0.287295	0.0110065	1	Family study using EHR	ACE	US	Both	28783162
Upper_Respiratory_Inflammation	0.528247	0.0298317	1	Family study using EHR	ACE	US	Both	29779949
Upper_Respiratory_Inflammation	0.451952	0.0452557	1	Family study using EHR	AE	US	Both	29779949
Urethral_Disorder	0.127641	0.0481963	1	Family study using EHR	AE	US	Both	29779949
Urethral_Disorder	0.000815006	0.000803702	1	SNP-based	GREML	UK	Both	30349118
Urinary_Calculus	0.356533	0.0145796	1	Family study using EHR	ACE	US	Both	28783162
Urinary_Calculus	0.048		1	SNP-based	GREML	Iceland	Both	26272126
Urinary_Calculus	0.00537478	0.00221116	1	SNP-based	LDSC	UK	Both	https://nealelab.github.io/UKBB_ldsc/
Urinary_Calculus	0.52	0.05	1	Twin study	AE	UK	Female	12193151
Uterine_Cancer	0.00202293	0.000889377	1	SNP-based	GREML	UK	Female	30349118
UTI	0.226886	0.00748334	1	Family study using EHR	ACE	US	Both	28783162
Varicella_Infection	0.661366	0.107642	1	Family study using EHR	ACE	US	Both	29779949
Varicella_Infection	0.624897	0.0564423	1	Family study using EHR	ACE	US	Both	29779949
Varicose_Veins	0.113	0.038	1	SNP-based	GREML	International	Both	https://www.biorxiv.org/content/biorxiv/early/2015/06/05/016527.full.pdf
Varicose_Veins	0.00631086	0.000997884	1	SNP-based	GREML	UK	Both	30349118
Varicose_Veins	0.00575051	0.00246121	1	SNP-based	LDSC	UK	Both	https://nealelab.github.io/UKBB_ldsc/
Varicose_Veins	0.91	0.1975	1	Twin study	ACE	UK	Female	15744037
Varicose_Veins	0.81	0.2075	1	Twin study	ADE	UK	Female	15744037
Varicose_Veins	0.86		1	Twin study	AE	International	Both	9398838
Varicose_Veins	0.86	0.065	1	Twin study	AE	UK	Female	15744037
Vasculitis	0.00601721	0.000883574	1	SNP-based	GREML	UK	Both	30349118
Viral_Hepatitis_A	0.0006925	0.000833682	1	SNP-based	GREML	UK	Both	30349118
Viral_Hepatitis_B	0.503	0.1185	1	Family study	SOLAR	China	Both	20980339
Viral_Hepatitis_B	0.540179	0.0398095	1	Family study using EHR	ACE	US	Both	28783162
Viral_Hepatitis_B	0.0006925	0.000833682	1	SNP-based	GREML	UK	Both	30349118
Viral_Hepatitis_C	0.0006925	0.000833682	1	SNP-based	GREML	UK	Both	30349118
Viral_Warts_HPV	0.289079	0.00851148	1	Family study using EHR	ACE	US	Both	28783162
Viral_Warts_HPV	0.361933	0.102139	1	Family study using EHR	AE	US	Both	29779949
Viral_Warts_HPV	0.327958	0.100964	1	Family study using EHR	AE	US	Both	29779949
Viral_Warts_HPV	0.00101566	0.000840588	1	SNP-based	GREML	UK	Both	30349118
Vitamin_Deficiency	0.629355	0.00667031	1	Family study using EHR	ACE	US	Both	28783162
Vitamin_Deficiency	0.458903	0.0938731	1	Family study using EHR	ACE	US	Both	29779949
Vitamin_Deficiency	0.462713	0.0965988	1	Family study using EHR	AE	US	Both	29779949
Vitamin_Deficiency	0.00334824	0.000923974	1	SNP-based	GREML	UK	Both	30349118
Vitreous_Body_Disorder	0.483774	0.0153773	1	Family study using EHR	ACE	US	Both	28783162
Vitreous_Body_Disorder	0.00188977	0.000871442	1	SNP-based	GREML	UK	Both	30349118
Abnormal_Spine_Curvature	0.254875	0.0348841	0	Family study	LDSC	International	Both
Abnormal_Spine_Curvature	0.244772	0.035669	0	Family study	LDSC	International	Female
Abnormal_Spine_Curvature	0.244472	0.0372864	0	Family study	LDSC	International	Male
Abnormal_Spine_Curvature	0.244269	0.0216463	0	Family study using EHR	ACE	International	Both
Abnormal_Spine_Curvature	0.231986	0.0230391	0	Family study using EHR	ACE	International	Female
Abnormal_Spine_Curvature	0.231686	0.0250707	0	Family study using EHR	ACE	International	Male
Abnormal_Spine_Curvature	0.256959	0.0185761	0	Family study using EHR	ACE	US	Both
Abnormal_Spine_Curvature	0.222855	0.0211733	0	Family study using EHR	AE	International	Both
Abnormal_Spine_Curvature	0.210572	0.0225725	0	Family study using EHR	AE	International	Female
Abnormal_Spine_Curvature	0.210272	0.0247514	0	Family study using EHR	AE	International	Male
Abnormal_Spine_Curvature	0.235545	0.0179416	0	Family study using EHR	AE	US	Both
Abnormal_Spine_Curvature	0.0574289	0.060857	0	Polygenic risk score	PRS	International	Both
Abnormal_Spine_Curvature	0.0451463	0.060953	0	Polygenic risk score	PRS	International	Female
Abnormal_Spine_Curvature	0.0448461	0.0606582	0	Polygenic risk score	PRS	International	Male
Abnormal_Spine_Curvature	0.157861	0.0305708	0	SNP-based	GREML	International	Both
Abnormal_Spine_Curvature	0.145578	0.0316952	0	SNP-based	GREML	International	Female
Abnormal_Spine_Curvature	0.145278	0.0333307	0	SNP-based	GREML	International	Male
Abnormal_Spine_Curvature	0.0849016	0.0236472	0	SNP-based	LDSC	International	Both
Abnormal_Spine_Curvature	0.0726189	0.0247989	0	SNP-based	LDSC	International	Female
Abnormal_Spine_Curvature	0.0723187	0.026694	0	SNP-based	LDSC	International	Male
Abnormal_Spine_Curvature	0.358815	0.0305299	0	Twin study	ACE	International	Both
Abnormal_Spine_Curvature	0.346533	0.0319962	0	Twin study	ACE	International	Female
Abnormal_Spine_Curvature	0.346232	0.0333333	0	Twin study	ACE	International	Male
Abnormal_Spine_Curvature	0.362668	0.0292308	0	Twin study	ACE	Sweden	Both
Abnormal_Spine_Curvature	0.478739	0.0363228	0	Twin study	AE	International	Both
Abnormal_Spine_Curvature	0.466457	0.0376473	0	Twin study	AE	International	Female
Abnormal_Spine_Curvature	0.466156	0.03877	0	Twin study	AE	International	Male
Abnormal_Spine_Curvature	0.482592	0.0355616	0	Twin study	AE	Sweden	Both
Acne	0.493409	0.0357675	0	Family study	LDSC	International	Both
Acne	0.506843	0.0384987	0	Family study	LDSC	International	Female
Acne	0.49753	0.0393797	0	Family study	LDSC	International	Male
Acne	0.483551	0.0258784	0	Family study using EHR	ACE	International	Both
Acne	0.494805	0.0293669	0	Family study using EHR	ACE	International	Female
Acne	0.485492	0.0299572	0	Family study using EHR	ACE	International	Male
Acne	0.507956	0.022862	0	Family study using EHR	ACE	US	Both
Acne	0.48421	0.0262123	0	Family study using EHR	AE	International	Both
Acne	0.495464	0.0295302	0	Family study using EHR	AE	International	Female
Acne	0.486151	0.0301184	0	Family study using EHR	AE	International	Male
Acne	0.489496	0.0227323	0	Family study using EHR	AE	US	Both
Acne	0.322464	0.041495	0	Polygenic risk score	PRS	International	Both
Acne	0.333718	0.0434989	0	Polygenic risk score	PRS	International	Female
Acne	0.324405	0.0441167	0	Polygenic risk score	PRS	International	Male
Acne	0.264458	0.0315182	0	SNP-based	GREML	International	Both
Acne	0.275712	0.0343805	0	SNP-based	GREML	International	Female
Acne	0.266399	0.034663	0	SNP-based	GREML	International	Male
Acne	0.216504	0.0321144	0	SNP-based	LDSC	International	Both
Acne	0.227758	0.034799	0	SNP-based	LDSC	International	Female
Acne	0.218445	0.0355498	0	SNP-based	LDSC	International	Male
Acne	0.629131	0.0541393	0	Twin study	ACE	International	Both
Acne	0.640385	0.05768	0	Twin study	ACE	International	Female
Acne	0.631072	0.0576012	0	Twin study	ACE	International	Male
Acne	0.669082	0.0595506	0	Twin study	ACE	UK	Female
Acne	0.734769	0.0407463	0	Twin study	AE	International	Both
Acne	0.746023	0.043994	0	Twin study	AE	International	Female
Acne	0.73671	0.0438339	0	Twin study	AE	International	Male
Acquired_Coagulation_Defect	0.389337	0.0525804	0	Family study	LDSC	International	Both
Acquired_Coagulation_Defect	0.352326	0.0552572	0	Family study	LDSC	International	Female
Acquired_Coagulation_Defect	0.350811	0.0537675	0	Family study	LDSC	International	Male
Acquired_Coagulation_Defect	0.463508	0.0546209	0	Family study using EHR	ACE	International	Both
Acquired_Coagulation_Defect	0.424318	0.0574112	0	Family study using EHR	ACE	International	Female
Acquired_Coagulation_Defect	0.422803	0.0562713	0	Family study using EHR	ACE	International	Male
Acquired_Coagulation_Defect	0.517136	0.0558432	0	Family study using EHR	ACE	US	Both
Acquired_Coagulation_Defect	0.385706	0.0507648	0	Family study using EHR	AE	International	Both
Acquired_Coagulation_Defect	0.346515	0.0535134	0	Family study using EHR	AE	International	Female
Acquired_Coagulation_Defect	0.345	0.0518504	0	Family study using EHR	AE	International	Male
Acquired_Coagulation_Defect	0.139357	0.0637946	0	Polygenic risk score	PRS	International	Both
Acquired_Coagulation_Defect	0.100166	0.0661148	0	Polygenic risk score	PRS	International	Female
Acquired_Coagulation_Defect	0.0986512	0.0651854	0	Polygenic risk score	PRS	International	Male
Acquired_Coagulation_Defect	0.206163	0.041766	0	SNP-based	GREML	International	Both
Acquired_Coagulation_Defect	0.166972	0.0449344	0	SNP-based	GREML	International	Female
Acquired_Coagulation_Defect	0.165457	0.0437369	0	SNP-based	GREML	International	Male
Acquired_Coagulation_Defect	0.0752875	0.0379548	0	SNP-based	GREML	UK	Both
Acquired_Coagulation_Defect	0.176024	0.0474167	0	SNP-based	LDSC	International	Both
Acquired_Coagulation_Defect	0.136833	0.0500076	0	SNP-based	LDSC	International	Female
Acquired_Coagulation_Defect	0.135318	0.0487285	0	SNP-based	LDSC	International	Male
Acquired_Coagulation_Defect	0.507357	0.0521362	0	Twin study	ACE	International	Both
Acquired_Coagulation_Defect	0.468167	0.0557509	0	Twin study	ACE	International	Female
Acquired_Coagulation_Defect	0.466651	0.0545629	0	Twin study	ACE	International	Male
Acquired_Coagulation_Defect	0.651493	0.0533156	0	Twin study	AE	International	Both
Acquired_Coagulation_Defect	0.612303	0.0563064	0	Twin study	AE	International	Female
Acquired_Coagulation_Defect	0.610788	0.0549587	0	Twin study	AE	International	Male
Acquired_Hemolytic_Anemias	0.366362	0.0449123	0	Family study	LDSC	International	Both
Acquired_Hemolytic_Anemias	0.349737	0.0458537	0	Family study	LDSC	International	Female
Acquired_Hemolytic_Anemias	0.352057	0.0465528	0	Family study	LDSC	International	Male
Acquired_Hemolytic_Anemias	0.463737	0.0544578	0	Family study using EHR	ACE	International	Both
Acquired_Hemolytic_Anemias	0.444932	0.0551209	0	Family study using EHR	ACE	International	Female
Acquired_Hemolytic_Anemias	0.447252	0.0555849	0	Family study using EHR	ACE	International	Male
Acquired_Hemolytic_Anemias	0.414011	0.040471	0	Family study using EHR	AE	International	Both
Acquired_Hemolytic_Anemias	0.395206	0.0413437	0	Family study using EHR	AE	International	Female
Acquired_Hemolytic_Anemias	0.397526	0.0422036	0	Family study using EHR	AE	International	Male
Acquired_Hemolytic_Anemias	0.143737	0.0582382	0	Polygenic risk score	PRS	International	Both
Acquired_Hemolytic_Anemias	0.124932	0.058465	0	Polygenic risk score	PRS	International	Female
Acquired_Hemolytic_Anemias	0.127252	0.059564	0	Polygenic risk score	PRS	International	Male
Acquired_Hemolytic_Anemias	0.246375	0.0526642	0	SNP-based	GREML	International	Both
Acquired_Hemolytic_Anemias	0.22757	0.0537007	0	SNP-based	GREML	International	Female
Acquired_Hemolytic_Anemias	0.22989	0.0540705	0	SNP-based	GREML	International	Male
Acquired_Hemolytic_Anemias	0.232786	0.0522746	0	SNP-based	LDSC	International	Both
Acquired_Hemolytic_Anemias	0.213981	0.0530541	0	SNP-based	LDSC	International	Female
Acquired_Hemolytic_Anemias	0.216301	0.0536679	0	SNP-based	LDSC	International	Male
Acquired_Hemolytic_Anemias	0.55537	0.0566855	0	Twin study	ACE	International	Both
Acquired_Hemolytic_Anemias	0.536565	0.0575486	0	Twin study	ACE	International	Female
Acquired_Hemolytic_Anemias	0.538885	0.0586169	0	Twin study	ACE	International	Male
Acquired_Hemolytic_Anemias	0.798585	0.0592064	0	Twin study	AE	International	Both
Acquired_Hemolytic_Anemias	0.77978	0.0600161	0	Twin study	AE	International	Female
Acquired_Hemolytic_Anemias	0.7821	0.0611156	0	Twin study	AE	International	Male
Acquired_Hypothyroidism	0.381625	0.0252993	0	Family study	LDSC	International	Both
Acquired_Hypothyroidism	0.379164	0.025412	0	Family study	LDSC	International	Female
Acquired_Hypothyroidism	0.351987	0.0355053	0	Family study	LDSC	International	Male
Acquired_Hypothyroidism	0.378621	0.0197639	0	Family study using EHR	ACE	International	Both
Acquired_Hypothyroidism	0.37398	0.0199806	0	Family study using EHR	ACE	International	Female
Acquired_Hypothyroidism	0.346803	0.0320175	0	Family study using EHR	ACE	International	Male
Acquired_Hypothyroidism	0.409574	0.0152819	0	Family study using EHR	ACE	US	Both
Acquired_Hypothyroidism	0.347903	0.0189115	0	Family study using EHR	AE	International	Both
Acquired_Hypothyroidism	0.343262	0.019206	0	Family study using EHR	AE	International	Female
Acquired_Hypothyroidism	0.316084	0.0310876	0	Family study using EHR	AE	International	Male
Acquired_Hypothyroidism	0.378855	0.0140418	0	Family study using EHR	AE	US	Both
Acquired_Hypothyroidism	0.160165	0.0422559	0	Polygenic risk score	PRS	International	Both
Acquired_Hypothyroidism	0.155524	0.0421007	0	Polygenic risk score	PRS	International	Female
Acquired_Hypothyroidism	0.128346	0.0475032	0	Polygenic risk score	PRS	International	Male
Acquired_Hypothyroidism	0.174747	0.0176892	0	SNP-based	GREML	International	Both
Acquired_Hypothyroidism	0.170106	0.0181511	0	SNP-based	GREML	International	Female
Acquired_Hypothyroidism	0.142929	0.030936	0	SNP-based	GREML	International	Male
Acquired_Hypothyroidism	0.144608	0.0167588	0	SNP-based	LDSC	International	Both
Acquired_Hypothyroidism	0.139967	0.0170293	0	SNP-based	LDSC	International	Female
Acquired_Hypothyroidism	0.11279	0.0301176	0	SNP-based	LDSC	International	Male
Acquired_Hypothyroidism	0.0322741	0.0112074	0	SNP-based	LDSC	UK	Both
Acquired_Hypothyroidism	0.467574	0.0359038	0	Twin study	ACE	International	Both
Acquired_Hypothyroidism	0.462933	0.035871	0	Twin study	ACE	International	Female
Acquired_Hypothyroidism	0.435755	0.0449752	0	Twin study	ACE	International	Male
Acquired_Hypothyroidism	0.581514	0.0286905	0	Twin study	AE	International	Both
Acquired_Hypothyroidism	0.576873	0.0281256	0	Twin study	AE	International	Female
Acquired_Hypothyroidism	0.549696	0.0377867	0	Twin study	AE	International	Male
Acquired_Limb_Deformities	0.402838	0.0504232	0	Family study	LDSC	International	Both
Acquired_Limb_Deformities	0.391668	0.0514582	0	Family study	LDSC	International	Female
Acquired_Limb_Deformities	0.408055	0.0529928	0	Family study	LDSC	International	Male
Acquired_Limb_Deformities	0.401342	0.049149	0	Family study using EHR	ACE	International	Both
Acquired_Limb_Deformities	0.387993	0.0501857	0	Family study using EHR	ACE	International	Female
Acquired_Limb_Deformities	0.404379	0.0516666	0	Family study using EHR	ACE	International	Male
Acquired_Limb_Deformities	0.439858	0.0490424	0	Family study using EHR	AE	International	Both
Acquired_Limb_Deformities	0.426509	0.0500526	0	Family study using EHR	AE	International	Female
Acquired_Limb_Deformities	0.442895	0.0516723	0	Family study using EHR	AE	International	Male
Acquired_Limb_Deformities	0.185059	0.0770181	0	Polygenic risk score	PRS	International	Both
Acquired_Limb_Deformities	0.17171	0.0775793	0	Polygenic risk score	PRS	International	Female
Acquired_Limb_Deformities	0.188096	0.0783504	0	Polygenic risk score	PRS	International	Male
Acquired_Limb_Deformities	0.212833	0.0472821	0	SNP-based	GREML	International	Both
Acquired_Limb_Deformities	0.199484	0.0485646	0	SNP-based	GREML	International	Female
Acquired_Limb_Deformities	0.21587	0.050343	0	SNP-based	GREML	International	Male
Acquired_Limb_Deformities	0.0363372	0.0198743	0	SNP-based	GREML	UK	Both
Acquired_Limb_Deformities	0.203212	0.045697	0	SNP-based	LDSC	International	Both
Acquired_Limb_Deformities	0.189862	0.0469133	0	SNP-based	LDSC	International	Female
Acquired_Limb_Deformities	0.206249	0.0487236	0	SNP-based	LDSC	International	Male
Acquired_Limb_Deformities	0.0267156	0.0198404	0	SNP-based	LDSC	UK	Both
Acquired_Limb_Deformities	0.533001	0.0344449	0	Twin study	ACE	International	Both
Acquired_Limb_Deformities	0.519651	0.0355798	0	Twin study	ACE	International	Female
Acquired_Limb_Deformities	0.536038	0.0375531	0	Twin study	ACE	International	Male
Acquired_Limb_Deformities	0.694399	0.0348232	0	Twin study	AE	International	Both
Acquired_Limb_Deformities	0.68105	0.0365115	0	Twin study	AE	International	Female
Acquired_Limb_Deformities	0.697436	0.0383068	0	Twin study	AE	International	Male
Acquired_Other_Myopathies	0.392107	0.0389154	0	Family study	LDSC	International	Both
Acquired_Other_Myopathies	0.375482	0.039581	0	Family study	LDSC	International	Female
Acquired_Other_Myopathies	0.334457	0.0513959	0	Family study	LDSC	International	Male
Acquired_Other_Myopathies	0.399998	0.0402238	0	Family study using EHR	ACE	International	Both
Acquired_Other_Myopathies	0.381193	0.0412196	0	Family study using EHR	ACE	International	Female
Acquired_Other_Myopathies	0.340168	0.0516828	0	Family study using EHR	ACE	International	Male
Acquired_Other_Myopathies	0.36159	0.0314235	0	Family study using EHR	AE	International	Both
Acquired_Other_Myopathies	0.342786	0.0323913	0	Family study using EHR	AE	International	Female
Acquired_Other_Myopathies	0.30176	0.045222	0	Family study using EHR	AE	International	Male
Acquired_Other_Myopathies	0.136584	0.0520996	0	Polygenic risk score	PRS	International	Both
Acquired_Other_Myopathies	0.117779	0.052628	0	Polygenic risk score	PRS	International	Female
Acquired_Other_Myopathies	0.0767543	0.0611875	0	Polygenic risk score	PRS	International	Male
Acquired_Other_Myopathies	0.191374	0.0289268	0	SNP-based	GREML	International	Both
Acquired_Other_Myopathies	0.172569	0.0302361	0	SNP-based	GREML	International	Female
Acquired_Other_Myopathies	0.131544	0.0421419	0	SNP-based	GREML	International	Male
Acquired_Other_Myopathies	0.166065	0.0293759	0	SNP-based	LDSC	International	Both
Acquired_Other_Myopathies	0.14726	0.0304392	0	SNP-based	LDSC	International	Female
Acquired_Other_Myopathies	0.106235	0.0427789	0	SNP-based	LDSC	International	Male
Acquired_Other_Myopathies	0.565476	0.0472376	0	Twin study	ACE	International	Both
Acquired_Other_Myopathies	0.546671	0.0471147	0	Twin study	ACE	International	Female
Acquired_Other_Myopathies	0.505646	0.0559424	0	Twin study	ACE	International	Male
Acquired_Other_Myopathies	0.733848	0.0496249	0	Twin study	AE	International	Both
Acquired_Other_Myopathies	0.715043	0.0501253	0	Twin study	AE	International	Female
Acquired_Other_Myopathies	0.674018	0.0587395	0	Twin study	AE	International	Male
Acquired_Retinal_Defects	0.380181	0.0344797	0	Family study	LDSC	International	Both
Acquired_Retinal_Defects	0.363556	0.0355101	0	Family study	LDSC	International	Female
Acquired_Retinal_Defects	0.365876	0.0367199	0	Family study	LDSC	International	Male
Acquired_Retinal_Defects	0.396551	0.0374262	0	Family study using EHR	ACE	International	Both
Acquired_Retinal_Defects	0.377747	0.0382534	0	Family study using EHR	ACE	International	Female
Acquired_Retinal_Defects	0.380066	0.0388182	0	Family study using EHR	ACE	International	Male
Acquired_Retinal_Defects	0.420915	0.0348333	0	Family study using EHR	ACE	US	Both
Acquired_Retinal_Defects	0.338277	0.0316691	0	Family study using EHR	AE	International	Both
Acquired_Retinal_Defects	0.319473	0.032554	0	Family study using EHR	AE	International	Female
Acquired_Retinal_Defects	0.321792	0.0337361	0	Family study using EHR	AE	International	Male
Acquired_Retinal_Defects	0.362641	0.0285109	0	Family study using EHR	AE	US	Both
Acquired_Retinal_Defects	0.150705	0.0537156	0	Polygenic risk score	PRS	International	Both
Acquired_Retinal_Defects	0.1319	0.0545506	0	Polygenic risk score	PRS	International	Female
Acquired_Retinal_Defects	0.13422	0.0549033	0	Polygenic risk score	PRS	International	Male
Acquired_Retinal_Defects	0.21202	0.0286724	0	SNP-based	GREML	International	Both
Acquired_Retinal_Defects	0.193215	0.0297564	0	SNP-based	GREML	International	Female
Acquired_Retinal_Defects	0.195535	0.0315105	0	SNP-based	GREML	International	Male
Acquired_Retinal_Defects	0.17731	0.0265806	0	SNP-based	LDSC	International	Both
Acquired_Retinal_Defects	0.158505	0.0275866	0	SNP-based	LDSC	International	Female
Acquired_Retinal_Defects	0.160825	0.0293064	0	SNP-based	LDSC	International	Male
Acquired_Retinal_Defects	0.0515161	0.0203561	0	SNP-based	LDSC	UK	Both
Acquired_Retinal_Defects	0.489962	0.0426414	0	Twin study	ACE	International	Both
Acquired_Retinal_Defects	0.471157	0.0437182	0	Twin study	ACE	International	Female
Acquired_Retinal_Defects	0.473477	0.0441095	0	Twin study	ACE	International	Male
Acquired_Retinal_Defects	0.566154	0.039666	0	Twin study	AE	International	Both
Acquired_Retinal_Defects	0.547349	0.0406891	0	Twin study	AE	International	Female
Acquired_Retinal_Defects	0.549669	0.0412774	0	Twin study	AE	International	Male
Acquired_Visual_Disturbances	0.40346	0.0296144	0	Family study	LDSC	International	Both
Acquired_Visual_Disturbances	0.400998	0.0302368	0	Family study	LDSC	International	Female
Acquired_Visual_Disturbances	0.395677	0.0319918	0	Family study	LDSC	International	Male
Acquired_Visual_Disturbances	0.398495	0.0232957	0	Family study using EHR	ACE	International	Both
Acquired_Visual_Disturbances	0.393854	0.0238957	0	Family study using EHR	ACE	International	Female
Acquired_Visual_Disturbances	0.388532	0.0257393	0	Family study using EHR	ACE	International	Male
Acquired_Visual_Disturbances	0.413765	0.0194604	0	Family study using EHR	ACE	US	Both
Acquired_Visual_Disturbances	0.362133	0.0230515	0	Family study using EHR	AE	International	Both
Acquired_Visual_Disturbances	0.357492	0.0237643	0	Family study using EHR	AE	International	Female
Acquired_Visual_Disturbances	0.352171	0.0260417	0	Family study using EHR	AE	International	Male
Acquired_Visual_Disturbances	0.200524	0.0454449	0	Polygenic risk score	PRS	International	Both
Acquired_Visual_Disturbances	0.195883	0.0458459	0	Polygenic risk score	PRS	International	Female
Acquired_Visual_Disturbances	0.190561	0.0469943	0	Polygenic risk score	PRS	International	Male
Acquired_Visual_Disturbances	0.192908	0.0222114	0	SNP-based	GREML	International	Both
Acquired_Visual_Disturbances	0.188267	0.0229986	0	SNP-based	GREML	International	Female
Acquired_Visual_Disturbances	0.182946	0.025665	0	SNP-based	GREML	International	Male
Acquired_Visual_Disturbances	0.1676	0.0215484	0	SNP-based	LDSC	International	Both
Acquired_Visual_Disturbances	0.162959	0.0220999	0	SNP-based	LDSC	International	Female
Acquired_Visual_Disturbances	0.157637	0.024715	0	SNP-based	LDSC	International	Male
Acquired_Visual_Disturbances	0.61413	0.0312437	0	Twin study	ACE	International	Both
Acquired_Visual_Disturbances	0.609489	0.0316262	0	Twin study	ACE	International	Female
Acquired_Visual_Disturbances	0.604167	0.0334105	0	Twin study	ACE	International	Male
Acquired_Visual_Disturbances	0.646778	0.0299588	0	Twin study	AE	International	Both
Acquired_Visual_Disturbances	0.642137	0.0302223	0	Twin study	AE	International	Female
Acquired_Visual_Disturbances	0.636815	0.0326556	0	Twin study	AE	International	Male
Acute_Bronchitis	0.397867	0.0365885	0	Family study	LDSC	International	Both
Acute_Bronchitis	0.393219	0.0371498	0	Family study	LDSC	International	Female
Acute_Bronchitis	0.406986	0.0386463	0	Family study	LDSC	International	Male
Acute_Bronchitis	0.368429	0.0293067	0	Family study using EHR	ACE	International	Both
Acute_Bronchitis	0.361602	0.0301711	0	Family study using EHR	ACE	International	Female
Acute_Bronchitis	0.375369	0.0321092	0	Family study using EHR	ACE	International	Male
Acute_Bronchitis	0.400151	0.0273743	0	Family study using EHR	AE	International	Both
Acute_Bronchitis	0.393323	0.0282348	0	Family study using EHR	AE	International	Female
Acute_Bronchitis	0.40709	0.0308125	0	Family study using EHR	AE	International	Male
Acute_Bronchitis	0.395781	0.0212996	0	Family study using EHR	AE	US	Both
Acute_Bronchitis	0.16658	0.0528248	0	Polygenic risk score	PRS	International	Both
Acute_Bronchitis	0.159752	0.0528782	0	Polygenic risk score	PRS	International	Female
Acute_Bronchitis	0.173519	0.0538339	0	Polygenic risk score	PRS	International	Male
Acute_Bronchitis	0.188258	0.0303256	0	SNP-based	GREML	International	Both
Acute_Bronchitis	0.181431	0.0315584	0	SNP-based	GREML	International	Female
Acute_Bronchitis	0.195197	0.0330515	0	SNP-based	GREML	International	Male
Acute_Bronchitis	0.171919	0.0313148	0	SNP-based	LDSC	International	Both
Acute_Bronchitis	0.165091	0.032264	0	SNP-based	LDSC	International	Female
Acute_Bronchitis	0.178858	0.0339458	0	SNP-based	LDSC	International	Male
Acute_Bronchitis	0.562742	0.0432282	0	Twin study	ACE	International	Both
Acute_Bronchitis	0.555914	0.0431986	0	Twin study	ACE	International	Female
Acute_Bronchitis	0.569681	0.045157	0	Twin study	ACE	International	Male
Acute_Bronchitis	0.67598	0.0424649	0	Twin study	AE	International	Both
Acute_Bronchitis	0.669152	0.0425733	0	Twin study	AE	International	Female
Acute_Bronchitis	0.682919	0.0446342	0	Twin study	AE	International	Male
Acute_Glomerulonephritis	0.425212	0.0431655	0	Family study	LDSC	International	Both
Acute_Glomerulonephritis	0.411144	0.0440326	0	Family study	LDSC	International	Female
Acute_Glomerulonephritis	0.363664	0.0552751	0	Family study	LDSC	International	Male
Acute_Glomerulonephritis	0.437497	0.0436659	0	Family study using EHR	ACE	International	Both
Acute_Glomerulonephritis	0.42125	0.044779	0	Family study using EHR	ACE	International	Female
Acute_Glomerulonephritis	0.373769	0.0555287	0	Family study using EHR	ACE	International	Male
Acute_Glomerulonephritis	0.40977	0.0406447	0	Family study using EHR	AE	International	Both
Acute_Glomerulonephritis	0.393523	0.0415954	0	Family study using EHR	AE	International	Female
Acute_Glomerulonephritis	0.346042	0.0532149	0	Family study using EHR	AE	International	Male
Acute_Glomerulonephritis	0.189155	0.0606297	0	Polygenic risk score	PRS	International	Both
Acute_Glomerulonephritis	0.172908	0.0613967	0	Polygenic risk score	PRS	International	Female
Acute_Glomerulonephritis	0.125427	0.0693738	0	Polygenic risk score	PRS	International	Male
Acute_Glomerulonephritis	0.330579	0.0537319	0	SNP-based	GREML	International	Both
Acute_Glomerulonephritis	0.314332	0.054759	0	SNP-based	GREML	International	Female
Acute_Glomerulonephritis	0.266852	0.0629238	0	SNP-based	GREML	International	Male
Acute_Glomerulonephritis	0.327709	0.0523255	0	SNP-based	LDSC	International	Both
Acute_Glomerulonephritis	0.311462	0.0529398	0	SNP-based	LDSC	International	Female
Acute_Glomerulonephritis	0.263982	0.0614079	0	SNP-based	LDSC	International	Male
Acute_Glomerulonephritis	0.668126	0.044524	0	Twin study	ACE	International	Both
Acute_Glomerulonephritis	0.651879	0.0460598	0	Twin study	ACE	International	Female
Acute_Glomerulonephritis	0.604399	0.0573405	0	Twin study	ACE	International	Male
Acute_Glomerulonephritis	0.813953	0.0536669	0	Twin study	AE	International	Both
Acute_Glomerulonephritis	0.797706	0.0544182	0	Twin study	AE	International	Female
Acute_Glomerulonephritis	0.750225	0.0647502	0	Twin study	AE	International	Male
Acute_Renal_Failure	0.334407	0.0315812	0	Family study	LDSC	International	Both
Acute_Renal_Failure	0.317782	0.0337071	0	Family study	LDSC	International	Female
Acute_Renal_Failure	0.317482	0.0344618	0	Family study	LDSC	International	Male
Acute_Renal_Failure	0.348159	0.0334287	0	Family study using EHR	ACE	International	Both
Acute_Renal_Failure	0.329354	0.0357383	0	Family study using EHR	ACE	International	Female
Acute_Renal_Failure	0.329054	0.035622	0	Family study using EHR	ACE	International	Male
Acute_Renal_Failure	0.30568	0.0258443	0	Family study using EHR	AE	International	Both
Acute_Renal_Failure	0.286875	0.0283241	0	Family study using EHR	AE	International	Female
Acute_Renal_Failure	0.286575	0.0291656	0	Family study using EHR	AE	International	Male
Acute_Renal_Failure	0.0884297	0.0601129	0	Polygenic risk score	PRS	International	Both
Acute_Renal_Failure	0.0696249	0.0611699	0	Polygenic risk score	PRS	International	Female
Acute_Renal_Failure	0.0693247	0.0618566	0	Polygenic risk score	PRS	International	Male
Acute_Renal_Failure	0.166082	0.022749	0	SNP-based	GREML	International	Both
Acute_Renal_Failure	0.147277	0.0260218	0	SNP-based	GREML	International	Female
Acute_Renal_Failure	0.146977	0.0265573	0	SNP-based	GREML	International	Male
Acute_Renal_Failure	0.024108	0.0156175	0	SNP-based	GREML	UK	Both
Acute_Renal_Failure	0.143136	0.024979	0	SNP-based	LDSC	International	Both
Acute_Renal_Failure	0.124331	0.0275145	0	SNP-based	LDSC	International	Female
Acute_Renal_Failure	0.124031	0.0283132	0	SNP-based	LDSC	International	Male
Acute_Renal_Failure	0.466515	0.0385436	0	Twin study	ACE	International	Both
Acute_Renal_Failure	0.44771	0.0401694	0	Twin study	ACE	International	Female
Acute_Renal_Failure	0.44741	0.0404453	0	Twin study	ACE	International	Male
Acute_Renal_Failure	0.572858	0.0429661	0	Twin study	AE	International	Both
Acute_Renal_Failure	0.554053	0.0445671	0	Twin study	AE	International	Female
Acute_Renal_Failure	0.553753	0.0452142	0	Twin study	AE	International	Male
Acute_Sinusitis	0.353558	0.0256175	0	Family study	LDSC	International	Both
Acute_Sinusitis	0.351097	0.0259121	0	Family study	LDSC	International	Female
Acute_Sinusitis	0.337058	0.0288164	0	Family study	LDSC	International	Male
Acute_Sinusitis	0.332031	0.0179197	0	Family study using EHR	ACE	International	Both
Acute_Sinusitis	0.32739	0.0182683	0	Family study using EHR	ACE	International	Female
Acute_Sinusitis	0.313351	0.0226051	0	Family study using EHR	ACE	International	Male
Acute_Sinusitis	0.363687	0.0116402	0	Family study using EHR	ACE	US	Both
Acute_Sinusitis	0.354625	0.018675	0	Family study using EHR	AE	International	Both
Acute_Sinusitis	0.349984	0.0189755	0	Family study using EHR	AE	International	Female
Acute_Sinusitis	0.335945	0.0233292	0	Family study using EHR	AE	International	Male
Acute_Sinusitis	0.346847	0.0112196	0	Family study using EHR	AE	US	Both
Acute_Sinusitis	0.124559	0.0460077	0	Polygenic risk score	PRS	International	Both
Acute_Sinusitis	0.119918	0.0461955	0	Polygenic risk score	PRS	International	Female
Acute_Sinusitis	0.105879	0.0481443	0	Polygenic risk score	PRS	International	Male
Acute_Sinusitis	0.138374	0.0163635	0	SNP-based	GREML	International	Both
Acute_Sinusitis	0.133733	0.0168588	0	SNP-based	GREML	International	Female
Acute_Sinusitis	0.119694	0.0213947	0	SNP-based	GREML	International	Male
Acute_Sinusitis	0.122035	0.0169942	0	SNP-based	LDSC	International	Both
Acute_Sinusitis	0.117394	0.0173261	0	SNP-based	LDSC	International	Female
Acute_Sinusitis	0.103355	0.0218945	0	SNP-based	LDSC	International	Male
Acute_Sinusitis	0.564963	0.0277201	0	Twin study	ACE	International	Both
Acute_Sinusitis	0.560322	0.0276053	0	Twin study	ACE	International	Female
Acute_Sinusitis	0.546282	0.0314029	0	Twin study	ACE	International	Male
Acute_Sinusitis	0.652389	0.0312697	0	Twin study	AE	International	Both
Acute_Sinusitis	0.647748	0.0310184	0	Twin study	AE	International	Female
Acute_Sinusitis	0.633709	0.0340699	0	Twin study	AE	International	Male
Acute_Upper_Respiratory_Infection	0.384359	0.040379	0	Family study	LDSC	International	Both
Acute_Upper_Respiratory_Infection	0.387353	0.0406692	0	Family study	LDSC	International	Female
Acute_Upper_Respiratory_Infection	0.393478	0.0420061	0	Family study	LDSC	International	Male
Acute_Upper_Respiratory_Infection	0.269094	0.0448602	0	Family study using EHR	ACE	International	Both
Acute_Upper_Respiratory_Infection	0.269908	0.0453361	0	Family study using EHR	ACE	International	Female
Acute_Upper_Respiratory_Infection	0.276033	0.0465645	0	Family study using EHR	ACE	International	Male
Acute_Upper_Respiratory_Infection	0.30075	0.045125	0	Family study using EHR	ACE	US	Both
Acute_Upper_Respiratory_Infection	0.388071	0.037704	0	Family study using EHR	AE	International	Both
Acute_Upper_Respiratory_Infection	0.388885	0.0379856	0	Family study using EHR	AE	International	Female
Acute_Upper_Respiratory_Infection	0.39501	0.0394966	0	Family study using EHR	AE	International	Male
Acute_Upper_Respiratory_Infection	0.380293	0.0383019	0	Family study using EHR	AE	US	Both
Acute_Upper_Respiratory_Infection	0.148792	0.0539751	0	Polygenic risk score	PRS	International	Both
Acute_Upper_Respiratory_Infection	0.149606	0.0538941	0	Polygenic risk score	PRS	International	Female
Acute_Upper_Respiratory_Infection	0.155731	0.0548006	0	Polygenic risk score	PRS	International	Male
Acute_Upper_Respiratory_Infection	0.121526	0.0303584	0	SNP-based	GREML	International	Both
Acute_Upper_Respiratory_Infection	0.122341	0.0312977	0	SNP-based	GREML	International	Female
Acute_Upper_Respiratory_Infection	0.128466	0.0332544	0	SNP-based	GREML	International	Male
Acute_Upper_Respiratory_Infection	0.0263952	0.0221527	0	SNP-based	GREML	UK	Both
Acute_Upper_Respiratory_Infection	0.117356	0.0339001	0	SNP-based	LDSC	International	Both
Acute_Upper_Respiratory_Infection	0.118171	0.0343859	0	SNP-based	LDSC	International	Female
Acute_Upper_Respiratory_Infection	0.124295	0.036281	0	SNP-based	LDSC	International	Male
Acute_Upper_Respiratory_Infection	0.473027	0.0429272	0	Twin study	ACE	International	Both
Acute_Upper_Respiratory_Infection	0.473842	0.0435492	0	Twin study	ACE	International	Female
Acute_Upper_Respiratory_Infection	0.479967	0.0451901	0	Twin study	ACE	International	Male
Acute_Upper_Respiratory_Infection	0.633482	0.0383075	0	Twin study	AE	International	Both
Acute_Upper_Respiratory_Infection	0.634296	0.0386841	0	Twin study	AE	International	Female
Acute_Upper_Respiratory_Infection	0.640421	0.0401585	0	Twin study	AE	International	Male
Addisons_Disease	0.355235	0.0351503	0	Family study	LDSC	International	Both
Addisons_Disease	0.346251	0.0355248	0	Family study	LDSC	International	Female
Addisons_Disease	0.288867	0.0478513	0	Family study	LDSC	International	Male
Addisons_Disease	0.367236	0.0329312	0	Family study using EHR	ACE	International	Both
Addisons_Disease	0.356073	0.0334129	0	Family study using EHR	ACE	International	Female
Addisons_Disease	0.298688	0.0462464	0	Family study using EHR	ACE	International	Male
Addisons_Disease	0.345822	0.0324179	0	Family study using EHR	AE	International	Both
Addisons_Disease	0.334659	0.0331399	0	Family study using EHR	AE	International	Female
Addisons_Disease	0.277274	0.045995	0	Family study using EHR	AE	International	Male
Addisons_Disease	0.149589	0.0509078	0	Polygenic risk score	PRS	International	Both
Addisons_Disease	0.138426	0.0511448	0	Polygenic risk score	PRS	International	Female
Addisons_Disease	0.0810419	0.0597326	0	Polygenic risk score	PRS	International	Male
Addisons_Disease	0.192271	0.0568793	0	SNP-based	GREML	International	Both
Addisons_Disease	0.181108	0.0575673	0	SNP-based	GREML	International	Female
Addisons_Disease	0.123724	0.0683155	0	SNP-based	GREML	International	Male
Addisons_Disease	0.148794	0.0590201	0	SNP-based	LDSC	International	Both
Addisons_Disease	0.137631	0.0594228	0	SNP-based	LDSC	International	Female
Addisons_Disease	0.0802469	0.0695714	0	SNP-based	LDSC	International	Male
Addisons_Disease	0.498546	0.0427697	0	Twin study	ACE	International	Both
Addisons_Disease	0.487383	0.0419958	0	Twin study	ACE	International	Female
Addisons_Disease	0.429998	0.0520447	0	Twin study	ACE	International	Male
Addisons_Disease	0.71274	0.0515789	0	Twin study	AE	International	Both
Addisons_Disease	0.701577	0.0512185	0	Twin study	AE	International	Female
Addisons_Disease	0.644193	0.060111	0	Twin study	AE	International	Male
ADHD	0.499618	0.0397087	0	Family study	LDSC	International	Both
ADHD	0.492756	0.0400146	0	Family study	LDSC	International	Female
ADHD	0.463075	0.0408994	0	Family study	LDSC	International	Male
ADHD	0.549261	0.0436809	0	Family study	SOLAR	International	Both
ADHD	0.49409	0.0304986	0	Family study using EHR	ACE	International	Both
ADHD	0.485049	0.0305464	0	Family study using EHR	ACE	International	Female
ADHD	0.455368	0.0321978	0	Family study using EHR	ACE	International	Male
ADHD	0.501537	0.030499	0	Family study using EHR	ACE	US	Both
ADHD	0.466032	0.0307851	0	Family study using EHR	AE	International	Both
ADHD	0.456991	0.0310022	0	Family study using EHR	AE	International	Female
ADHD	0.42731	0.0329697	0	Family study using EHR	AE	International	Male
ADHD	0.473479	0.0301057	0	Family study using EHR	AE	US	Both
ADHD	0.290005	0.03732	0	Polygenic risk score	PRS	International	Both
ADHD	0.280963	0.0379115	0	Polygenic risk score	PRS	International	Female
ADHD	0.251282	0.0398352	0	Polygenic risk score	PRS	International	Male
ADHD	0.297452	0.037614	0	Polygenic risk score	PRS	US	Both
ADHD	0.220358	0.023335	0	SNP-based	GREML	International	Both
ADHD	0.211317	0.0242216	0	SNP-based	GREML	International	Female
ADHD	0.195907	0.0251779	0	SNP-based	GREML	International	Male
ADHD	0.173053	0.0240601	0	SNP-based	LDSC	International	Both
ADHD	0.164011	0.0247741	0	SNP-based	LDSC	International	Female
ADHD	0.148601	0.0256922	0	SNP-based	LDSC	International	Male
ADHD	0.682357	0.0279994	0	Twin study	ACE	China	Both
ADHD	0.682357	0.0265558	0	Twin study	ACE	Finland	Both
ADHD	0.67491	0.0144189	0	Twin study	ACE	International	Both
ADHD	0.665868	0.0141817	0	Twin study	ACE	International	Female
ADHD	0.636187	0.0188472	0	Twin study	ACE	International	Male
ADHD	0.673315	0.0148079	0	Twin study	ACE	UK	Female
ADHD	0.643634	0.0193175	0	Twin study	ACE	UK	Male
ADHD	0.716707	0.0202691	0	Twin study	AE	International	Both
ADHD	0.707665	0.0202728	0	Twin study	AE	International	Female
ADHD	0.677984	0.0233347	0	Twin study	AE	International	Male
ADHD	0.724154	0.0204496	0	Twin study	AE	Sweden	Both
ADHD	0.715112	0.0197426	0	Twin study	AE	UK	Female
ADHD	0.685431	0.0228242	0	Twin study	AE	UK	Male
Adjustment_Disorder	0.430179	0.0371765	0	Family study	LDSC	International	Both
Adjustment_Disorder	0.420076	0.0382273	0	Family study	LDSC	International	Female
Adjustment_Disorder	0.422396	0.0398953	0	Family study	LDSC	International	Male
Adjustment_Disorder	0.410131	0.0321348	0	Family study using EHR	ACE	International	Both
Adjustment_Disorder	0.397848	0.0331822	0	Family study using EHR	ACE	International	Female
Adjustment_Disorder	0.400168	0.03457	0	Family study using EHR	ACE	International	Male
Adjustment_Disorder	0.406753	0.0304036	0	Family study using EHR	ACE	US	Both
Adjustment_Disorder	0.390887	0.0307401	0	Family study using EHR	AE	International	Both
Adjustment_Disorder	0.378605	0.0319694	0	Family study using EHR	AE	International	Female
Adjustment_Disorder	0.380924	0.0333049	0	Family study using EHR	AE	International	Male
Adjustment_Disorder	0.387509	0.0286862	0	Family study using EHR	AE	US	Both
Adjustment_Disorder	0.225055	0.0470037	0	Polygenic risk score	PRS	International	Both
Adjustment_Disorder	0.212772	0.0476694	0	Polygenic risk score	PRS	International	Female
Adjustment_Disorder	0.215092	0.0484289	0	Polygenic risk score	PRS	International	Male
Adjustment_Disorder	0.190003	0.025105	0	SNP-based	GREML	International	Both
Adjustment_Disorder	0.17772	0.0269662	0	SNP-based	GREML	International	Female
Adjustment_Disorder	0.18004	0.0287855	0	SNP-based	GREML	International	Male
Adjustment_Disorder	0.159864	0.0237681	0	SNP-based	LDSC	International	Both
Adjustment_Disorder	0.147581	0.0255477	0	SNP-based	LDSC	International	Female
Adjustment_Disorder	0.149901	0.0277259	0	SNP-based	LDSC	International	Male
Adjustment_Disorder	0.0214485	0.0212022	0	SNP-based	LDSC	UK	Both
Adjustment_Disorder	0.427264	0.0435002	0	Twin study	ACE	International	Both
Adjustment_Disorder	0.414981	0.0445094	0	Twin study	ACE	International	Female
Adjustment_Disorder	0.417301	0.0466905	0	Twin study	ACE	International	Male
Adjustment_Disorder	0.413923	0.0466655	0	Twin study	ACE	US	Male
Adjustment_Disorder	0.555999	0.0343513	0	Twin study	AE	International	Both
Adjustment_Disorder	0.543717	0.0351772	0	Twin study	AE	International	Female
Adjustment_Disorder	0.546036	0.0373868	0	Twin study	AE	International	Male
Adrenogenital_Disorder	0.460102	0.0480741	0	Family study	LDSC	International	Both
Adrenogenital_Disorder	0.456574	0.0485857	0	Family study	LDSC	International	Female
Adrenogenital_Disorder	0.456602	0.0498718	0	Family study	LDSC	International	Male
Adrenogenital_Disorder	0.478598	0.0456382	0	Family study using EHR	ACE	International	Both
Adrenogenital_Disorder	0.47289	0.0462364	0	Family study using EHR	ACE	International	Female
Adrenogenital_Disorder	0.472918	0.0476779	0	Family study using EHR	ACE	International	Male
Adrenogenital_Disorder	0.497994	0.0461027	0	Family study using EHR	AE	International	Both
Adrenogenital_Disorder	0.492287	0.0467974	0	Family study using EHR	AE	International	Female
Adrenogenital_Disorder	0.492314	0.0484492	0	Family study using EHR	AE	International	Male
Adrenogenital_Disorder	0.252105	0.0588241	0	Polygenic risk score	PRS	International	Both
Adrenogenital_Disorder	0.246398	0.0593107	0	Polygenic risk score	PRS	International	Female
Adrenogenital_Disorder	0.246425	0.0604177	0	Polygenic risk score	PRS	International	Male
Adrenogenital_Disorder	0.350609	0.055743	0	SNP-based	GREML	International	Both
Adrenogenital_Disorder	0.344901	0.0564358	0	SNP-based	GREML	International	Female
Adrenogenital_Disorder	0.344929	0.0577766	0	SNP-based	GREML	International	Male
Adrenogenital_Disorder	0.33427	0.0534647	0	SNP-based	LDSC	International	Both
Adrenogenital_Disorder	0.328562	0.0541645	0	SNP-based	LDSC	International	Female
Adrenogenital_Disorder	0.328589	0.0555168	0	SNP-based	LDSC	International	Male
Adrenogenital_Disorder	0.619974	0.0435273	0	Twin study	ACE	International	Both
Adrenogenital_Disorder	0.614266	0.0439984	0	Twin study	ACE	International	Female
Adrenogenital_Disorder	0.614294	0.0459018	0	Twin study	ACE	International	Male
Adrenogenital_Disorder	0.845887	0.0535813	0	Twin study	AE	International	Both
Adrenogenital_Disorder	0.84018	0.0541215	0	Twin study	AE	International	Female
Adrenogenital_Disorder	0.840207	0.0555711	0	Twin study	AE	International	Male
Adrenogenital_Disorder	0.977054	0.034482	0	Twin study	AE	US	Both
Allergic_Rhinitis	0.395943	0.0288217	0	Family study	LDSC	International	Both
Allergic_Rhinitis	0.393482	0.0304869	0	Family study	LDSC	International	Female
Allergic_Rhinitis	0.365172	0.0467669	0	Family study	LDSC	International	Male
Allergic_Rhinitis	0.386366	0.0222246	0	Family study using EHR	ACE	International	Both
Allergic_Rhinitis	0.381725	0.0248807	0	Family study using EHR	ACE	International	Female
Allergic_Rhinitis	0.353415	0.044307	0	Family study using EHR	ACE	International	Male
Allergic_Rhinitis	0.415727	0.0153159	0	Family study using EHR	ACE	US	Both
Allergic_Rhinitis	0.364952	0.0227435	0	Family study using EHR	AE	International	Both
Allergic_Rhinitis	0.360311	0.0252687	0	Family study using EHR	AE	International	Female
Allergic_Rhinitis	0.332001	0.0445297	0	Family study using EHR	AE	International	Male
Allergic_Rhinitis	0.394313	0.0153462	0	Family study using EHR	AE	US	Both
Allergic_Rhinitis	0.166628	0.0542931	0	Polygenic risk score	PRS	International	Both
Allergic_Rhinitis	0.161987	0.0555444	0	Polygenic risk score	PRS	International	Female
Allergic_Rhinitis	0.133677	0.064576	0	Polygenic risk score	PRS	International	Male
Allergic_Rhinitis	0.162454	0.0185601	0	SNP-based	GREML	International	Both
Allergic_Rhinitis	0.157813	0.0209865	0	SNP-based	GREML	International	Female
Allergic_Rhinitis	0.143774	0.0388622	0	SNP-based	GREML	International	Male
Allergic_Rhinitis	0.04952	0.0125697	0	SNP-based	GREML	UK	Both
Allergic_Rhinitis	0.133533	0.018292	0	SNP-based	LDSC	International	Both
Allergic_Rhinitis	0.128892	0.0204092	0	SNP-based	LDSC	International	Female
Allergic_Rhinitis	0.114853	0.0380537	0	SNP-based	LDSC	International	Male
Allergic_Rhinitis	0.0371485	0.0127791	0	SNP-based	LDSC	UK	Both
Allergic_Rhinitis	0.657209	0.0443657	0	Twin study	ACE	Denmark	Both
Allergic_Rhinitis	0.66474	0.0284723	0	Twin study	ACE	Finland	Both
Allergic_Rhinitis	0.628089	0.0313816	0	Twin study	ACE	International	Both
Allergic_Rhinitis	0.623448	0.0336411	0	Twin study	ACE	International	Female
Allergic_Rhinitis	0.595138	0.0524878	0	Twin study	ACE	International	Male
Allergic_Rhinitis	0.649884	0.0402932	0	Twin study	ACE	Sweden	Female
Allergic_Rhinitis	0.621574	0.0594957	0	Twin study	ACE	Sweden	Male
Allergic_Rhinitis	0.867959	0.0565491	0	Twin study	ADE	Netherlands	Both
Allergic_Rhinitis	0.69877	0.0299035	0	Twin study	AE	Finland	Both
Allergic_Rhinitis	0.662118	0.0333227	0	Twin study	AE	International	Both
Allergic_Rhinitis	0.657477	0.0349512	0	Twin study	AE	International	Female
Allergic_Rhinitis	0.629167	0.0507949	0	Twin study	AE	International	Male
Alopecia	0.473443	0.0419638	0	Family study	LDSC	International	Both
Alopecia	0.470982	0.0424143	0	Family study	LDSC	International	Female
Alopecia	0.46566	0.0424775	0	Family study	LDSC	International	Male
Alopecia	0.462685	0.0413156	0	Family study using EHR	ACE	International	Both
Alopecia	0.458044	0.0413996	0	Family study using EHR	ACE	International	Female
Alopecia	0.452723	0.0414942	0	Family study using EHR	ACE	International	Male
Alopecia	0.480248	0.0408242	0	Family study using EHR	ACE	US	Both
Alopecia	0.463345	0.0399336	0	Family study using EHR	AE	International	Both
Alopecia	0.458704	0.0400966	0	Family study using EHR	AE	International	Female
Alopecia	0.453382	0.0400917	0	Family study using EHR	AE	International	Male
Alopecia	0.282729	0.0548153	0	Polygenic risk score	PRS	International	Both
Alopecia	0.278088	0.0550053	0	Polygenic risk score	PRS	International	Female
Alopecia	0.272766	0.0550103	0	Polygenic risk score	PRS	International	Male
Alopecia	0.274389	0.0389065	0	SNP-based	GREML	International	Both
Alopecia	0.269748	0.0390799	0	SNP-based	GREML	International	Female
Alopecia	0.264427	0.0393406	0	SNP-based	GREML	International	Male
Alopecia	0.314845	0.0396457	0	SNP-based	GREML	Latin America	Both
Alopecia	0.240636	0.038345	0	SNP-based	LDSC	International	Both
Alopecia	0.235995	0.0384881	0	SNP-based	LDSC	International	Female
Alopecia	0.230673	0.0388037	0	SNP-based	LDSC	International	Male
Alopecia	0.659207	0.0414233	0	Twin study	ACE	Australia	Male
Alopecia	0.604754	0.0417507	0	Twin study	ACE	International	Both
Alopecia	0.600113	0.0419891	0	Twin study	ACE	International	Female
Alopecia	0.594792	0.0430778	0	Twin study	ACE	International	Male
Alopecia	0.735708	0.0297177	0	Twin study	ADE	Australia	Male
Alopecia	0.771158	0.027639	0	Twin study	AE	Australia	Male
Alopecia	0.735824	0.0349873	0	Twin study	AE	International	Both
Alopecia	0.731183	0.0351887	0	Twin study	AE	International	Female
Alopecia	0.725861	0.0357018	0	Twin study	AE	International	Male
Alveolar_Disease	0.416031	0.0323374	0	Family study	LDSC	International	Both
Alveolar_Disease	0.411384	0.0328242	0	Family study	LDSC	International	Female
Alveolar_Disease	0.42515	0.0340968	0	Family study	LDSC	International	Male
Alveolar_Disease	0.371443	0.0251933	0	Family study using EHR	ACE	International	Both
Alveolar_Disease	0.364615	0.0259196	0	Family study using EHR	ACE	International	Female
Alveolar_Disease	0.378382	0.0275988	0	Family study using EHR	ACE	International	Male
Alveolar_Disease	0.389463	0.0254325	0	Family study using EHR	AE	International	Both
Alveolar_Disease	0.382636	0.0260287	0	Family study using EHR	AE	International	Female
Alveolar_Disease	0.396402	0.0279825	0	Family study using EHR	AE	International	Male
Alveolar_Disease	0.159555	0.0537907	0	Polygenic risk score	PRS	International	Both
Alveolar_Disease	0.152728	0.0536967	0	Polygenic risk score	PRS	International	Female
Alveolar_Disease	0.166494	0.0544668	0	Polygenic risk score	PRS	International	Male
Alveolar_Disease	0.181234	0.0234047	0	SNP-based	GREML	International	Both
Alveolar_Disease	0.174406	0.0243616	0	SNP-based	GREML	International	Female
Alveolar_Disease	0.188173	0.0260613	0	SNP-based	GREML	International	Male
Alveolar_Disease	0.190083	0.0285108	0	SNP-based	LDSC	International	Both
Alveolar_Disease	0.183256	0.0292284	0	SNP-based	LDSC	International	Female
Alveolar_Disease	0.197022	0.0306877	0	SNP-based	LDSC	International	Male
Alveolar_Disease	0.58244	0.0351644	0	Twin study	ACE	International	Both
Alveolar_Disease	0.575613	0.0352332	0	Twin study	ACE	International	Female
Alveolar_Disease	0.589379	0.0369353	0	Twin study	ACE	International	Male
Alveolar_Disease	0.668956	0.0371033	0	Twin study	AE	International	Both
Alveolar_Disease	0.662128	0.0371604	0	Twin study	AE	International	Female
Alveolar_Disease	0.675895	0.0388282	0	Twin study	AE	International	Male
Alzheimers_Disease	0.36156	0.0281151	0	Family study	ACE	UK	Both
Alzheimers_Disease	0.31675	0.0468964	0	Family study	LDSC	International	Both
Alzheimers_Disease	0.298848	0.0445743	0	Family study	LDSC	International	Female
Alzheimers_Disease	0.299796	0.0475701	0	Family study	LDSC	International	Male
Alzheimers_Disease	0.403518	0.0496149	0	Family study using EHR	ACE	International	Both
Alzheimers_Disease	0.383436	0.0477546	0	Family study using EHR	ACE	International	Female
Alzheimers_Disease	0.384385	0.0491362	0	Family study using EHR	ACE	International	Male
Alzheimers_Disease	0.386678	0.0502182	0	Family study using EHR	AE	International	Both
Alzheimers_Disease	0.366596	0.0483863	0	Family study using EHR	AE	International	Female
Alzheimers_Disease	0.367545	0.0497042	0	Family study using EHR	AE	International	Male
Alzheimers_Disease	0.105324	0.0816178	0	Polygenic risk score	PRS	International	Both
Alzheimers_Disease	0.0852423	0.0793932	0	Polygenic risk score	PRS	International	Female
Alzheimers_Disease	0.0861911	0.0803771	0	Polygenic risk score	PRS	International	Male
Alzheimers_Disease	0.341812	0.0763778	0	SNP-based	GREML	International	Both
Alzheimers_Disease	0.32173	0.0741751	0	SNP-based	GREML	International	Female
Alzheimers_Disease	0.322679	0.0751582	0	SNP-based	GREML	International	Male
Alzheimers_Disease	0.198231	0.05608	0	SNP-based	LDSC	International	Both
Alzheimers_Disease	0.178149	0.0524776	0	SNP-based	LDSC	International	Female
Alzheimers_Disease	0.179097	0.0554843	0	SNP-based	LDSC	International	Male
Alzheimers_Disease	0.547237	0.0499553	0	Twin study	ACE	International	Both
Alzheimers_Disease	0.527155	0.048418	0	Twin study	ACE	International	Female
Alzheimers_Disease	0.528103	0.0497221	0	Twin study	ACE	International	Male
Alzheimers_Disease	0.549588	0.0335837	0	Twin study	ACE	Sweden	Both
Alzheimers_Disease	0.529506	0.0335212	0	Twin study	ACE	Sweden	Female
Alzheimers_Disease	0.530455	0.0340705	0	Twin study	ACE	Sweden	Male
Alzheimers_Disease	0.717764	0.0684743	0	Twin study	AE	International	Both
Alzheimers_Disease	0.697681	0.0673477	0	Twin study	AE	International	Female
Alzheimers_Disease	0.69863	0.0679481	0	Twin study	AE	International	Male
Aneurysm	0.424826	0.0342907	0	Family study	LDSC	International	Both
Aneurysm	0.417964	0.0351052	0	Family study	LDSC	International	Female
Aneurysm	0.412643	0.0366242	0	Family study	LDSC	International	Male
Aneurysm	0.4441	0.038254	0	Family study using EHR	ACE	International	Both
Aneurysm	0.435058	0.0390463	0	Family study using EHR	ACE	International	Female
Aneurysm	0.429737	0.0403582	0	Family study using EHR	ACE	International	Male
Aneurysm	0.483561	0.0384722	0	Family study using EHR	ACE	US	Both
Aneurysm	0.392483	0.0339686	0	Family study using EHR	AE	International	Both
Aneurysm	0.383441	0.0349948	0	Family study using EHR	AE	International	Female
Aneurysm	0.37812	0.0363407	0	Family study using EHR	AE	International	Male
Aneurysm	0.199596	0.0521742	0	Polygenic risk score	PRS	International	Both
Aneurysm	0.190555	0.0523986	0	Polygenic risk score	PRS	International	Female
Aneurysm	0.185233	0.0538616	0	Polygenic risk score	PRS	International	Male
Aneurysm	0.228602	0.0289175	0	SNP-based	GREML	International	Both
Aneurysm	0.219561	0.0300688	0	SNP-based	GREML	International	Female
Aneurysm	0.214239	0.0318595	0	SNP-based	GREML	International	Male
Aneurysm	0.0837805	0.0255745	0	SNP-based	GREML	UK	Both
Aneurysm	0.198463	0.0286408	0	SNP-based	LDSC	International	Both
Aneurysm	0.189422	0.0295685	0	SNP-based	LDSC	International	Female
Aneurysm	0.1841	0.0312539	0	SNP-based	LDSC	International	Male
Aneurysm	0.594425	0.0398989	0	Twin study	ACE	International	Both
Aneurysm	0.585384	0.0406302	0	Twin study	ACE	International	Female
Aneurysm	0.580062	0.0414984	0	Twin study	ACE	International	Male
Aneurysm	0.609483	0.0408821	0	Twin study	ACE	Sweden	Both
Aneurysm	0.755205	0.0337052	0	Twin study	AE	Denmark	Both
Aneurysm	0.665145	0.0325008	0	Twin study	AE	International	Both
Aneurysm	0.656103	0.0333321	0	Twin study	AE	International	Female
Aneurysm	0.650782	0.0349595	0	Twin study	AE	International	Male
Aneurysm	0.680203	0.0318793	0	Twin study	AE	Sweden	Both
Aniridia	0.552789	0.0650971	0	Family study	LDSC	International	Both
Aniridia	0.540342	0.0658872	0	Family study	LDSC	International	Female
Aniridia	0.556728	0.0664465	0	Family study	LDSC	International	Male
Aniridia	0.561535	0.065987	0	Family study using EHR	ACE	International	Both
Aniridia	0.546908	0.0667501	0	Family study using EHR	ACE	International	Female
Aniridia	0.563295	0.0671985	0	Family study using EHR	ACE	International	Male
Aniridia	0.579556	0.0670721	0	Family study using EHR	AE	International	Both
Aniridia	0.564929	0.0678897	0	Family study using EHR	AE	International	Female
Aniridia	0.581316	0.0684127	0	Family study using EHR	AE	International	Male
Aniridia	0.302832	0.0784503	0	Polygenic risk score	PRS	International	Both
Aniridia	0.288205	0.0790738	0	Polygenic risk score	PRS	International	Female
Aniridia	0.304592	0.0791859	0	Polygenic risk score	PRS	International	Male
Aniridia	0.522524	0.0701396	0	SNP-based	GREML	International	Both
Aniridia	0.507897	0.0702927	0	SNP-based	GREML	International	Female
Aniridia	0.524284	0.0704561	0	SNP-based	GREML	International	Male
Aniridia	0.508934	0.0709693	0	SNP-based	LDSC	International	Both
Aniridia	0.494308	0.070989	0	SNP-based	LDSC	International	Female
Aniridia	0.510694	0.0711417	0	SNP-based	LDSC	International	Male
Aniridia	0.726291	0.0304526	0	Twin study	ACE	International	Both
Aniridia	0.711664	0.0314274	0	Twin study	ACE	International	Female
Aniridia	0.728051	0.0324619	0	Twin study	ACE	International	Male
Aniridia	0.893618	0.0498466	0	Twin study	AE	International	Both
Aniridia	0.878992	0.0504126	0	Twin study	AE	International	Female
Aniridia	0.895378	0.0508483	0	Twin study	AE	International	Male
Aniridia	1.02479	0.00456416	0	Twin study	AE	US	Both
Anophthalmia_Mircopthalmia	0.432268	0.0452426	0	Family study	LDSC	International	Both
Anophthalmia_Mircopthalmia	0.421099	0.0452208	0	Family study	LDSC	International	Female
Anophthalmia_Mircopthalmia	0.437485	0.046587	0	Family study	LDSC	International	Male
Anophthalmia_Mircopthalmia	0.441015	0.0449793	0	Family study using EHR	ACE	International	Both
Anophthalmia_Mircopthalmia	0.427665	0.0451014	0	Family study using EHR	ACE	International	Female
Anophthalmia_Mircopthalmia	0.444052	0.046365	0	Family study using EHR	ACE	International	Male
Anophthalmia_Mircopthalmia	0.459035	0.0448567	0	Family study using EHR	AE	International	Both
Anophthalmia_Mircopthalmia	0.445686	0.0450573	0	Family study using EHR	AE	International	Female
Anophthalmia_Mircopthalmia	0.462072	0.0465706	0	Family study using EHR	AE	International	Male
Anophthalmia_Mircopthalmia	0.348422	0.0820419	0	Polygenic risk score	PRS	International	Both
Anophthalmia_Mircopthalmia	0.335072	0.0825442	0	Polygenic risk score	PRS	International	Female
Anophthalmia_Mircopthalmia	0.351459	0.08347	0	Polygenic risk score	PRS	International	Male
Anophthalmia_Mircopthalmia	0.367758	0.0663758	0	SNP-based	GREML	International	Both
Anophthalmia_Mircopthalmia	0.354409	0.0665677	0	SNP-based	GREML	International	Female
Anophthalmia_Mircopthalmia	0.370795	0.0674579	0	SNP-based	GREML	International	Male
Anophthalmia_Mircopthalmia	0.358136	0.0631338	0	SNP-based	LDSC	International	Both
Anophthalmia_Mircopthalmia	0.344787	0.0632358	0	SNP-based	LDSC	International	Female
Anophthalmia_Mircopthalmia	0.361174	0.0640544	0	SNP-based	LDSC	International	Male
Anophthalmia_Mircopthalmia	0.693845	0.0355966	0	Twin study	ACE	International	Both
Anophthalmia_Mircopthalmia	0.680496	0.0361823	0	Twin study	ACE	International	Female
Anophthalmia_Mircopthalmia	0.696882	0.0369685	0	Twin study	ACE	International	Male
Anophthalmia_Mircopthalmia	0.87329	0.0514881	0	Twin study	AE	International	Both
Anophthalmia_Mircopthalmia	0.859941	0.0520436	0	Twin study	AE	International	Female
Anophthalmia_Mircopthalmia	0.876327	0.0528487	0	Twin study	AE	International	Male
Anophthalmia_Mircopthalmia	1.00418	0.0129029	0	Twin study	AE	US	Both
Anterior_Eye_Anomaly	0.517213	0.062291	0	Family study	LDSC	International	Both
Anterior_Eye_Anomaly	0.506044	0.0622217	0	Family study	LDSC	International	Female
Anterior_Eye_Anomaly	0.52243	0.063055	0	Family study	LDSC	International	Male
Anterior_Eye_Anomaly	0.538763	0.061914	0	Family study using EHR	ACE	International	Both
Anterior_Eye_Anomaly	0.525414	0.0618217	0	Family study using EHR	ACE	International	Female
Anterior_Eye_Anomaly	0.5418	0.062764	0	Family study using EHR	ACE	International	Male
Anterior_Eye_Anomaly	0.54398	0.0606567	0	Family study using EHR	AE	International	Both
Anterior_Eye_Anomaly	0.530631	0.0605952	0	Family study using EHR	AE	International	Female
Anterior_Eye_Anomaly	0.547017	0.0616297	0	Family study using EHR	AE	International	Male
Anterior_Eye_Anomaly	0.440521	0.0928277	0	Polygenic risk score	PRS	International	Both
Anterior_Eye_Anomaly	0.427171	0.0934151	0	Polygenic risk score	PRS	International	Female
Anterior_Eye_Anomaly	0.443558	0.0940747	0	Polygenic risk score	PRS	International	Male
Anterior_Eye_Anomaly	0.456671	0.0680614	0	SNP-based	GREML	International	Both
Anterior_Eye_Anomaly	0.443321	0.0683872	0	SNP-based	GREML	International	Female
Anterior_Eye_Anomaly	0.459708	0.0693687	0	SNP-based	GREML	International	Male
Anterior_Eye_Anomaly	0.443082	0.0678493	0	SNP-based	LDSC	International	Both
Anterior_Eye_Anomaly	0.429732	0.0680095	0	SNP-based	LDSC	International	Female
Anterior_Eye_Anomaly	0.446119	0.0688618	0	SNP-based	LDSC	International	Male
Anterior_Eye_Anomaly	0.733615	0.0455542	0	Twin study	ACE	International	Both
Anterior_Eye_Anomaly	0.720266	0.0457922	0	Twin study	ACE	International	Female
Anterior_Eye_Anomaly	0.736653	0.0468335	0	Twin study	ACE	International	Male
Anterior_Eye_Anomaly	0.888139	0.0583187	0	Twin study	AE	International	Both
Anterior_Eye_Anomaly	0.87479	0.0588789	0	Twin study	AE	International	Female
Anterior_Eye_Anomaly	0.891176	0.0594128	0	Twin study	AE	International	Male
Anterior_Eye_Anomaly	1.01931	0.00279175	0	Twin study	AE	US	Both
Anxiety_Phobic_Disorder	0.324802	0.0259117	0	Family study	LDSC	International	Both
Anxiety_Phobic_Disorder	0.322341	0.0260961	0	Family study	LDSC	International	Female
Anxiety_Phobic_Disorder	0.313028	0.0281169	0	Family study	LDSC	International	Male
Anxiety_Phobic_Disorder	0.322113	0.0183863	0	Family study using EHR	ACE	International	Both
Anxiety_Phobic_Disorder	0.317472	0.0185153	0	Family study using EHR	ACE	International	Female
Anxiety_Phobic_Disorder	0.308159	0.0211319	0	Family study using EHR	ACE	International	Male
Anxiety_Phobic_Disorder	0.340102	0.0165984	0	Family study using EHR	ACE	US	Both
Anxiety_Phobic_Disorder	0.305273	0.0175889	0	Family study using EHR	AE	International	Both
Anxiety_Phobic_Disorder	0.300632	0.0179948	0	Family study using EHR	AE	International	Female
Anxiety_Phobic_Disorder	0.291319	0.0204406	0	Family study using EHR	AE	International	Male
Anxiety_Phobic_Disorder	0.323261	0.0152199	0	Family study using EHR	AE	US	Both
Anxiety_Phobic_Disorder	0.155953	0.0372423	0	Polygenic risk score	PRS	International	Both
Anxiety_Phobic_Disorder	0.151312	0.0376033	0	Polygenic risk score	PRS	International	Female
Anxiety_Phobic_Disorder	0.141999	0.0390986	0	Polygenic risk score	PRS	International	Male
Anxiety_Phobic_Disorder	0.176085	0.0158511	0	SNP-based	GREML	International	Both
Anxiety_Phobic_Disorder	0.171444	0.0167141	0	SNP-based	GREML	International	Female
Anxiety_Phobic_Disorder	0.162131	0.019334	0	SNP-based	GREML	International	Male
Anxiety_Phobic_Disorder	0.138625	0.0111846	0	SNP-based	LDSC	International	Both
Anxiety_Phobic_Disorder	0.133984	0.0121856	0	SNP-based	LDSC	International	Female
Anxiety_Phobic_Disorder	0.124671	0.0161509	0	SNP-based	LDSC	International	Male
Anxiety_Phobic_Disorder	0.0223592	0.00932563	0	SNP-based	LDSC	UK	Both
Anxiety_Phobic_Disorder	0.347137	0.0216082	0	Twin study	ACE	Australia	Both
Anxiety_Phobic_Disorder	0.307172	0.0495927	0	Twin study	ACE	China	Both
Anxiety_Phobic_Disorder	0.340657	0.0215045	0	Twin study	ACE	International	Both
Anxiety_Phobic_Disorder	0.336016	0.0207065	0	Twin study	ACE	International	Female
Anxiety_Phobic_Disorder	0.326703	0.0219174	0	Twin study	ACE	International	Male
Anxiety_Phobic_Disorder	0.483913	0.0261605	0	Twin study	AE	International	Both
Anxiety_Phobic_Disorder	0.479272	0.0260875	0	Twin study	AE	International	Female
Anxiety_Phobic_Disorder	0.469959	0.0273721	0	Twin study	AE	International	Male
Aplastic_Anemia	0.294826	0.0440819	0	Family study	LDSC	International	Both
Aplastic_Anemia	0.278201	0.0443741	0	Family study	LDSC	International	Female
Aplastic_Anemia	0.280521	0.044414	0	Family study	LDSC	International	Male
Aplastic_Anemia	0.362647	0.052916	0	Family study using EHR	ACE	International	Both
Aplastic_Anemia	0.343842	0.0533156	0	Family study using EHR	ACE	International	Female
Aplastic_Anemia	0.346162	0.0530548	0	Family study using EHR	ACE	International	Male
Aplastic_Anemia	0.285749	0.043468	0	Family study using EHR	AE	International	Both
Aplastic_Anemia	0.266944	0.0437182	0	Family study using EHR	AE	International	Female
Aplastic_Anemia	0.269264	0.0437053	0	Family study using EHR	AE	International	Male
Aplastic_Anemia	0.307106	0.045045	0	Family study using EHR	AE	US	Both
Aplastic_Anemia	0.0705675	0.0602429	0	Polygenic risk score	PRS	International	Both
Aplastic_Anemia	0.0517628	0.0596927	0	Polygenic risk score	PRS	International	Female
Aplastic_Anemia	0.0540827	0.0602794	0	Polygenic risk score	PRS	International	Male
Aplastic_Anemia	0.177955	0.034587	0	SNP-based	GREML	International	Both
Aplastic_Anemia	0.15915	0.0353455	0	SNP-based	GREML	International	Female
Aplastic_Anemia	0.16147	0.0353481	0	SNP-based	GREML	International	Male
Aplastic_Anemia	0.0327367	0.0266611	0	SNP-based	GREML	UK	Both
Aplastic_Anemia	0.137487	0.0349274	0	SNP-based	LDSC	International	Both
Aplastic_Anemia	0.118682	0.0354345	0	SNP-based	LDSC	International	Female
Aplastic_Anemia	0.121002	0.0355437	0	SNP-based	LDSC	International	Male
Aplastic_Anemia	0.423246	0.0522147	0	Twin study	ACE	International	Both
Aplastic_Anemia	0.404442	0.0524724	0	Twin study	ACE	International	Female
Aplastic_Anemia	0.406762	0.0523215	0	Twin study	ACE	International	Male
Aplastic_Anemia	0.625669	0.0575525	0	Twin study	AE	International	Both
Aplastic_Anemia	0.606864	0.0580465	0	Twin study	AE	International	Female
Aplastic_Anemia	0.609184	0.0580898	0	Twin study	AE	International	Male
Appendiceal_Disease	0.225531	0.0298444	0	Family study	LDSC	International	Both
Appendiceal_Disease	0.207739	0.0329301	0	Family study	LDSC	International	Female
Appendiceal_Disease	0.199797	0.0373648	0	Family study	LDSC	International	Male
Appendiceal_Disease	0.209694	0.0244347	0	Family study using EHR	ACE	International	Both
Appendiceal_Disease	0.189722	0.0277221	0	Family study using EHR	ACE	International	Female
Appendiceal_Disease	0.18178	0.0329755	0	Family study using EHR	ACE	International	Male
Appendiceal_Disease	0.218512	0.0227661	0	Family study using EHR	ACE	US	Both
Appendiceal_Disease	0.209193	0.0239635	0	Family study using EHR	AE	International	Both
Appendiceal_Disease	0.189222	0.027575	0	Family study using EHR	AE	International	Female
Appendiceal_Disease	0.18128	0.0331065	0	Family study using EHR	AE	International	Male
Appendiceal_Disease	0.0737458	0.0390424	0	Polygenic risk score	PRS	International	Both
Appendiceal_Disease	0.0537742	0.0385416	0	Polygenic risk score	PRS	International	Female
Appendiceal_Disease	0.0458323	0.0376814	0	Polygenic risk score	PRS	International	Male
Appendiceal_Disease	0.0824815	0.0237236	0	SNP-based	GREML	International	Both
Appendiceal_Disease	0.06251	0.0266947	0	SNP-based	GREML	International	Female
Appendiceal_Disease	0.0545681	0.0294321	0	SNP-based	GREML	International	Male
Appendiceal_Disease	0.0495927	0.0217743	0	SNP-based	LDSC	International	Both
Appendiceal_Disease	0.0296212	0.0232397	0	SNP-based	LDSC	International	Female
Appendiceal_Disease	0.0216793	0.0225833	0	SNP-based	LDSC	International	Male
Appendiceal_Disease	-0.0644094	0.000730573	0	SNP-based	LDSC	UK	Both
Appendiceal_Disease	0.299479	0.0466115	0	Twin study	ACE	International	Both
Appendiceal_Disease	0.279507	0.0494488	0	Twin study	ACE	International	Female
Appendiceal_Disease	0.271566	0.0555616	0	Twin study	ACE	International	Male
Appendiceal_Disease	0.281902	0.0455988	0	Twin study	ACE	Sweden	Both
Appendiceal_Disease	0.261931	0.0483756	0	Twin study	ACE	Sweden	Female
Appendiceal_Disease	0.253989	0.0550915	0	Twin study	ACE	Sweden	Male
Appendiceal_Disease	0.502574	0.0362807	0	Twin study	AE	International	Both
Appendiceal_Disease	0.482603	0.0393499	0	Twin study	AE	International	Female
Appendiceal_Disease	0.474661	0.0449788	0	Twin study	AE	International	Male
Aromatic_Amino_Acid_Metabolism_Disorder	0.393413	0.0685509	0	Family study	LDSC	International	Both
Aromatic_Amino_Acid_Metabolism_Disorder	0.389885	0.0682219	0	Family study	LDSC	International	Female
Aromatic_Amino_Acid_Metabolism_Disorder	0.378145	0.0729094	0	Family study	LDSC	International	Male
Aromatic_Amino_Acid_Metabolism_Disorder	0.38589	0.0766438	0	Family study using EHR	ACE	International	Both
Aromatic_Amino_Acid_Metabolism_Disorder	0.380182	0.0762071	0	Family study using EHR	ACE	International	Female
Aromatic_Amino_Acid_Metabolism_Disorder	0.368442	0.0812695	0	Family study using EHR	ACE	International	Male
Aromatic_Amino_Acid_Metabolism_Disorder	0.417352	0.0750931	0	Family study using EHR	AE	International	Both
Aromatic_Amino_Acid_Metabolism_Disorder	0.411644	0.0746607	0	Family study using EHR	AE	International	Female
Aromatic_Amino_Acid_Metabolism_Disorder	0.399904	0.0794343	0	Family study using EHR	AE	International	Male
Aromatic_Amino_Acid_Metabolism_Disorder	0.398878	0.0738662	0	Family study using EHR	AE	US	Both
Aromatic_Amino_Acid_Metabolism_Disorder	0.137149	0.0736025	0	Polygenic risk score	PRS	International	Both
Aromatic_Amino_Acid_Metabolism_Disorder	0.131442	0.0733429	0	Polygenic risk score	PRS	International	Female
Aromatic_Amino_Acid_Metabolism_Disorder	0.119702	0.0771467	0	Polygenic risk score	PRS	International	Male
Aromatic_Amino_Acid_Metabolism_Disorder	0.439438	0.0841285	0	SNP-based	GREML	International	Both
Aromatic_Amino_Acid_Metabolism_Disorder	0.433731	0.0838365	0	SNP-based	GREML	International	Female
Aromatic_Amino_Acid_Metabolism_Disorder	0.421991	0.0882725	0	SNP-based	GREML	International	Male
Aromatic_Amino_Acid_Metabolism_Disorder	0.425849	0.0843382	0	SNP-based	LDSC	International	Both
Aromatic_Amino_Acid_Metabolism_Disorder	0.420141	0.0839202	0	SNP-based	LDSC	International	Female
Aromatic_Amino_Acid_Metabolism_Disorder	0.408402	0.0881381	0	SNP-based	LDSC	International	Male
Aromatic_Amino_Acid_Metabolism_Disorder	0.641475	0.0622459	0	Twin study	ACE	International	Both
Aromatic_Amino_Acid_Metabolism_Disorder	0.635767	0.0620219	0	Twin study	ACE	International	Female
Aromatic_Amino_Acid_Metabolism_Disorder	0.624028	0.0679369	0	Twin study	ACE	International	Male
Aromatic_Amino_Acid_Metabolism_Disorder	0.838631	0.0698175	0	Twin study	AE	International	Both
Aromatic_Amino_Acid_Metabolism_Disorder	0.832924	0.0689762	0	Twin study	AE	International	Female
Aromatic_Amino_Acid_Metabolism_Disorder	0.821184	0.0738193	0	Twin study	AE	International	Male
Aromatic_Amino_Acid_Metabolism_Disorder	0.991121	0.0358017	0	Twin study	AE	US	Both
Arterial_Dissection	0.331531	0.0443753	0	Family study	LDSC	International	Both
Arterial_Dissection	0.321271	0.044885	0	Family study	LDSC	International	Female
Arterial_Dissection	0.314578	0.0467203	0	Family study	LDSC	International	Male
Arterial_Dissection	0.323675	0.0459845	0	Family study using EHR	ACE	International	Both
Arterial_Dissection	0.311234	0.0464697	0	Family study using EHR	ACE	International	Female
Arterial_Dissection	0.304541	0.0475814	0	Family study using EHR	ACE	International	Male
Arterial_Dissection	0.317647	0.044795	0	Family study using EHR	AE	International	Both
Arterial_Dissection	0.305206	0.0450552	0	Family study using EHR	AE	International	Female
Arterial_Dissection	0.298513	0.0465436	0	Family study using EHR	AE	International	Male
Arterial_Dissection	0.105261	0.055341	0	Polygenic risk score	PRS	International	Both
Arterial_Dissection	0.0928209	0.0555189	0	Polygenic risk score	PRS	International	Female
Arterial_Dissection	0.0861281	0.0563355	0	Polygenic risk score	PRS	International	Male
Arterial_Dissection	0.254575	0.0555189	0	SNP-based	GREML	International	Both
Arterial_Dissection	0.242135	0.0556855	0	SNP-based	GREML	International	Female
Arterial_Dissection	0.235442	0.0568216	0	SNP-based	GREML	International	Male
Arterial_Dissection	0.224436	0.0527512	0	SNP-based	LDSC	International	Both
Arterial_Dissection	0.211996	0.052822	0	SNP-based	LDSC	International	Female
Arterial_Dissection	0.205303	0.0541053	0	SNP-based	LDSC	International	Male
Arterial_Dissection	0.511758	0.0538262	0	Twin study	ACE	International	Both
Arterial_Dissection	0.499317	0.053933	0	Twin study	ACE	International	Female
Arterial_Dissection	0.492625	0.0548565	0	Twin study	ACE	International	Male
Arterial_Dissection	0.708878	0.0647444	0	Twin study	AE	International	Both
Arterial_Dissection	0.696438	0.0646153	0	Twin study	AE	International	Female
Arterial_Dissection	0.689745	0.0655496	0	Twin study	AE	International	Male
Arterial_Embolism_Thrombosis	0.327222	0.0324737	0	Family study	LDSC	International	Both
Arterial_Embolism_Thrombosis	0.30932	0.0331973	0	Family study	LDSC	International	Female
Arterial_Embolism_Thrombosis	0.31164	0.0345722	0	Family study	LDSC	International	Male
Arterial_Embolism_Thrombosis	0.339692	0.0345006	0	Family study using EHR	ACE	International	Both
Arterial_Embolism_Thrombosis	0.31961	0.0351446	0	Family study using EHR	ACE	International	Female
Arterial_Embolism_Thrombosis	0.32193	0.0362782	0	Family study using EHR	ACE	International	Male
Arterial_Embolism_Thrombosis	0.329582	0.0296094	0	Family study using EHR	AE	International	Both
Arterial_Embolism_Thrombosis	0.3095	0.0302481	0	Family study using EHR	AE	International	Female
Arterial_Embolism_Thrombosis	0.311819	0.0314088	0	Family study using EHR	AE	International	Male
Arterial_Embolism_Thrombosis	0.0927913	0.0527957	0	Polygenic risk score	PRS	International	Both
Arterial_Embolism_Thrombosis	0.0727092	0.0530326	0	Polygenic risk score	PRS	International	Female
Arterial_Embolism_Thrombosis	0.0750291	0.0540453	0	Polygenic risk score	PRS	International	Male
Arterial_Embolism_Thrombosis	0.162507	0.0231018	0	SNP-based	GREML	International	Both
Arterial_Embolism_Thrombosis	0.142425	0.0246034	0	SNP-based	GREML	International	Female
Arterial_Embolism_Thrombosis	0.144745	0.0263437	0	SNP-based	GREML	International	Male
Arterial_Embolism_Thrombosis	0.0193586	0.0139035	0	SNP-based	GREML	UK	Both
Arterial_Embolism_Thrombosis	0.132368	0.0240765	0	SNP-based	LDSC	International	Both
Arterial_Embolism_Thrombosis	0.112286	0.0254218	0	SNP-based	LDSC	International	Female
Arterial_Embolism_Thrombosis	0.114606	0.0271838	0	SNP-based	LDSC	International	Male
Arterial_Embolism_Thrombosis	0.44372	0.0396607	0	Twin study	ACE	International	Both
Arterial_Embolism_Thrombosis	0.423638	0.0399229	0	Twin study	ACE	International	Female
Arterial_Embolism_Thrombosis	0.425958	0.041495	0	Twin study	ACE	International	Male
Arterial_Embolism_Thrombosis	0.650921	0.0512779	0	Twin study	AE	International	Both
Arterial_Embolism_Thrombosis	0.630839	0.0518819	0	Twin study	AE	International	Female
Arterial_Embolism_Thrombosis	0.633159	0.0531108	0	Twin study	AE	International	Male
Asthma	0.366374	0.0288123	0	Family study	LDSC	International	Both
Asthma	0.361727	0.0293258	0	Family study	LDSC	International	Female
[truncated: 10,377 more rows]
