# Supplementary material for: Estimating heritability and genetic correlations from large health datasets in the absence of genetic data
Source: Nat Commun. 2019 Dec 3;10:5508. doi: 10.1038/s41467-019-13455-0 (PMC6890770; doi:10.1038/s41467-019-13455-0)
Supplement: Supplementary file 3 — Supplementary Data 2 [file 41467_2019_13455_MOESM3_ESM.xlsx]

## Sheet: Suppl_Data_2
Disease1	Disease2	Correlation_Value	Correlation_SE	Published(1)/Predicted(0)	Correlation_Type	Data_Type	Math_Model	Country_of_Cohort	Gender_of_Cohort	PMID
ADHD	Adjustment_Disorder	0.1924	0.0197	1	Environmental correlation	Family study using EHR	ACE	US	Both	28783162
ADHD	Adjustment_Disorder	0.3582	0.0127	1	Genetic correlation	Family study using EHR	ACE	US	Both	28783162
ADHD	Adjustment_Disorder	0.29109	0.00511	1	Phenotypic correlation	Family study using EHR	ACE	US	Both	28783162
ADHD	Allergic_Rhinitis	0.0266	0.0161	1	Environmental correlation	Family study using EHR	ACE	US	Both	28783162
ADHD	Allergic_Rhinitis	0.216	0.012	1	Genetic correlation	Family study using EHR	ACE	US	Both	28783162
ADHD	Allergic_Rhinitis	0.12959	0.00427	1	Phenotypic correlation	Family study using EHR	ACE	US	Both	28783162
ADHD	Alzheimers_Disease	-0.055	0.2191	1	Genetic correlation	SNP-based	LDSC	International	Both	25642630
ADHD	Alzheimers_Disease	0.0845	0.0945	1	Genetic correlation	SNP-based	LDSC	International	Both	29930110
ADHD	Alzheimers_Disease	-0.17	0.191	1	Genetic correlation	SNP-based	LDSC	UK	Both	27663502
ADHD	Anxiety_Phobic_Disorder	0.226	0.0169	1	Environmental correlation	Family study using EHR	ACE	US	Both	28783162
ADHD	Anxiety_Phobic_Disorder	0.4469	0.0122	1	Genetic correlation	Family study using EHR	ACE	US	Both	28783162
ADHD	Anxiety_Phobic_Disorder	0.398	0.1882	1	Genetic correlation	SNP-based	LDSC	International	Both	29930110
ADHD	Anxiety_Phobic_Disorder	0.45	0.0825	1	Genetic correlation	Twin study	ACE	China	Both	26710920
ADHD	Anxiety_Phobic_Disorder	0.39	0.0225	1	Genetic correlation	Twin study	ACE	UK	Both	25195626
ADHD	Anxiety_Phobic_Disorder	0.13	0.0475	1	Non-shared environmental correlation	Twin study	ACE	China	Both	26710920
ADHD	Anxiety_Phobic_Disorder	0.33397	0.00424	1	Phenotypic correlation	Family study using EHR	ACE	US	Both	28783162
ADHD	Anxiety_Phobic_Disorder	0.34	0.03	1	Phenotypic correlation	Twin study	ACE	China	Both	26710920
ADHD	Anxiety_Phobic_Disorder	1	0.055	1	Shared environmental correlation	Twin study	ACE	China	Both	26710920
ADHD	Asthma	0.0551	0.019	1	Environmental correlation	Family study using EHR	ACE	US	Both	28783162
ADHD	Asthma	0.1555	0.0135	1	Genetic correlation	Family study using EHR	ACE	US	Both	28783162
ADHD	Asthma	0.10857	0.00497	1	Phenotypic correlation	Family study using EHR	ACE	US	Both	28783162
ADHD	Atopic_Contact_Dermatitis	0.0192	0.0153	1	Environmental correlation	Family study using EHR	ACE	US	Both	28783162
ADHD	Atopic_Contact_Dermatitis	0.2212	0.0188	1	Genetic correlation	Family study using EHR	ACE	US	Both	28783162
ADHD	Atopic_Contact_Dermatitis	0.09084	0.00456	1	Phenotypic correlation	Family study using EHR	ACE	US	Both	28783162
ADHD	Autism	0.26	0.0675	1	Environmental correlation	Twin study	AE	Australia	Both	19016613
ADHD	Autism	0.024	0.018	1	Genetic correlation	Polygenic risk score	PRS	UK	Both	26303664
ADHD	Autism	-0.13	0.09	1	Genetic correlation	SNP-based	GREML	International	Both	23933821
ADHD	Autism	-0.164	0.1438	1	Genetic correlation	SNP-based	LDSC	International	Both	25642630
ADHD	Autism	0.0809	0.0958	1	Genetic correlation	SNP-based	LDSC	International	Both	29930110
ADHD	Autism	-0.13	0.13	1	Genetic correlation	SNP-based	LDSC	UK	Both	27663502
ADHD	Autism	0.56		1	Genetic correlation	Twin study	ACE	UK	Female	18221348
ADHD	Autism	0.23	0.045	1	Genetic correlation	Twin study	ACE	UK	Female	23158218
ADHD	Autism	0.57		1	Genetic correlation	Twin study	ACE	UK	Male	18221348
ADHD	Autism	0.41	0.0325	1	Genetic correlation	Twin study	ACE	UK	Male	23158218
ADHD	Autism	0.72	0.075	1	Genetic correlation	Twin study	AE	Australia	Both	19016613
ADHD	Autism	0.15		1	Non-shared environmental correlation	Twin study	ACE	UK	Female	18221348
ADHD	Autism	0.22		1	Non-shared environmental correlation	Twin study	ACE	UK	Male	18221348
ADHD	Benign_Skin_Neoplasm	-0.1158	0.0153	1	Environmental correlation	Family study using EHR	ACE	US	Both	28783162
ADHD	Benign_Skin_Neoplasm	0.21473	0.00959	1	Genetic correlation	Family study using EHR	ACE	US	Both	28783162
ADHD	Benign_Skin_Neoplasm	0.0893	0.00451	1	Phenotypic correlation	Family study using EHR	ACE	US	Both	28783162
ADHD	Bipolar_Disorder	0.3431	0.0253	1	Environmental correlation	Family study using EHR	ACE	US	Both	28783162
ADHD	Bipolar_Disorder	0.3678	0.0132	1	Genetic correlation	Family study using EHR	ACE	US	Both	28783162
ADHD	Bipolar_Disorder	0.05	0.05	1	Genetic correlation	SNP-based	GREML	International	Both	23933821
ADHD	Bipolar_Disorder	0.265	0.1539	1	Genetic correlation	SNP-based	LDSC	International	Both	25642630
ADHD	Bipolar_Disorder	0.2612	0.0581	1	Genetic correlation	SNP-based	LDSC	International	Both	29930110
ADHD	Bipolar_Disorder	0.7062	0.087	1	Genetic correlation	SNP-based	LDSC	International	Both	27890468
ADHD	Bipolar_Disorder	0.528	0.128	1	Genetic correlation	SNP-based	LDSC	UK	Both	27663502
ADHD	Bipolar_Disorder	0.33		1	Genetic correlation	Twin study	AE	Sweden	Both	25118125
ADHD	Bipolar_Disorder	0.35849	0.00599	1	Phenotypic correlation	Family study using EHR	ACE	US	Both	28783162
ADHD	Cardiac_Dysrhythmia	0.0813	0.0182	1	Environmental correlation	Family study using EHR	ACE	US	Both	28783162
ADHD	Cardiac_Dysrhythmia	0.1067	0.0181	1	Genetic correlation	Family study using EHR	ACE	US	Both	28783162
ADHD	Cardiac_Dysrhythmia	0.08087	0.00592	1	Phenotypic correlation	Family study using EHR	ACE	US	Both	28783162
ADHD	Cerebrovascular_Disease	0.134	0.1433	1	Genetic correlation	SNP-based	LDSC	International	Both	29930110
ADHD	Cerebrovascular_Disease	0.0438	0.1214	1	Genetic correlation	SNP-based	LDSC	International	Both	29930110
ADHD	Cerebrovascular_Disease	-0.0477	0.1495	1	Genetic correlation	SNP-based	LDSC	International	Both	29930110
ADHD	Chronic_Sinusitis	0.0413	0.0198	1	Environmental correlation	Family study using EHR	ACE	US	Both	28783162
ADHD	Chronic_Sinusitis	0.1739	0.0124	1	Genetic correlation	Family study using EHR	ACE	US	Both	28783162
ADHD	Chronic_Sinusitis	0.11984	0.00537	1	Phenotypic correlation	Family study using EHR	ACE	US	Both	28783162
ADHD	Conduct_Disorder	0.36	0.09	1	Environmental correlation	Twin study	ACE	Finland	Both	15839499
ADHD	Conduct_Disorder	0.6	0.07	1	Genetic correlation	Twin study	ACE	Finland	Both	15839499
ADHD	Cystitis_Urethritis	0.0638	0.0199	1	Environmental correlation	Family study using EHR	ACE	US	Both	28783162
ADHD	Cystitis_Urethritis	0.1229	0.0185	1	Genetic correlation	Family study using EHR	ACE	US	Both	28783162
ADHD	Cystitis_Urethritis	0.08506	0.00668	1	Phenotypic correlation	Family study using EHR	ACE	US	Both	28783162
ADHD	Depression	0.2744	0.0187	1	Environmental correlation	Family study using EHR	ACE	US	Both	28783162
ADHD	Depression	0.4205	0.0106	1	Genetic correlation	Family study using EHR	ACE	US	Both	28783162
ADHD	Depression	0.32	0.07	1	Genetic correlation	SNP-based	GREML	International	Both	23933821
ADHD	Depression	0.236	0.1905	1	Genetic correlation	SNP-based	LDSC	International	Both	25642630
ADHD	Depression	0.5207	0.0563	1	Genetic correlation	SNP-based	LDSC	International	Both	29930110
ADHD	Depression	0.432	0.187	1	Genetic correlation	SNP-based	LDSC	UK	Both	27663502
ADHD	Depression	0.34	0.0225	1	Genetic correlation	Twin study	ACE	Sweden	Both	28436115
ADHD	Depression	0.73	0.08	1	Genetic correlation	Twin study	ACE	UK	Female	19797986
ADHD	Depression	0.926	0.07	1	Genetic correlation	Twin study	ACE	UK	Male	19797986
ADHD	Depression	0.666	0.0375	1	Genetic correlation	Twin study	AE	UK	Female	19797986
ADHD	Depression	0.774	0.045	1	Genetic correlation	Twin study	AE	UK	Male	19797986
ADHD	Depression	0.395	0.0675	1	Non-shared environmental correlation	Twin study	ACE	UK	Female	19797986
ADHD	Depression	0.393	0.07	1	Non-shared environmental correlation	Twin study	ACE	UK	Male	19797986
ADHD	Depression	0.401	0.065	1	Non-shared environmental correlation	Twin study	AE	UK	Female	19797986
ADHD	Depression	0.386	0.0675	1	Non-shared environmental correlation	Twin study	AE	UK	Male	19797986
ADHD	Depression	0.36123	0.00392	1	Phenotypic correlation	Family study using EHR	ACE	US	Both	28783162
ADHD	Eating_Disorder	0.192	0.1162	1	Genetic correlation	SNP-based	LDSC	International	Both	25642630
ADHD	Eating_Disorder	-0.2135	0.1048	1	Genetic correlation	SNP-based	LDSC	International	Both	29930110
ADHD	Eating_Disorder	0.174	0.107	1	Genetic correlation	SNP-based	LDSC	UK	Both	27663502
ADHD	Epilepsy_Related_Disorders	0.21	0.1	1	Genetic correlation	Family study	ACE	Sweden	Both	28950988
ADHD	Epilepsy_Related_Disorders	0.1408	0.121	1	Genetic correlation	SNP-based	LDSC	International	Both	29930110
ADHD	Epilepsy_Related_Disorders	0.2655	0.1801	1	Genetic correlation	SNP-based	LDSC	International	Both	29930110
ADHD	Epilepsy_Related_Disorders	0.0665	0.0872	1	Genetic correlation	SNP-based	LDSC	International	Both	29930110
ADHD	Epilepsy_Related_Disorders	0.36	0.07	1	Non-shared environmental correlation	Family study	ACE	Sweden	Both	28950988
ADHD	Epilepsy_Related_Disorders	0.32	0.24	1	Shared environmental correlation	Family study	ACE	Sweden	Both	28950988
ADHD	Esophagitis	0.0286	0.0276	1	Environmental correlation	Family study using EHR	ACE	US	Both	28783162
ADHD	Esophagitis	0.1613	0.0225	1	Genetic correlation	Family study using EHR	ACE	US	Both	28783162
ADHD	Esophagitis	0.09264	0.00755	1	Phenotypic correlation	Family study using EHR	ACE	US	Both	28783162
ADHD	Eye_Inflammation	0.00942	0.01614	1	Environmental correlation	Family study using EHR	ACE	US	Both	28783162
ADHD	Eye_Inflammation	0.1557	0.0156	1	Genetic correlation	Family study using EHR	ACE	US	Both	28783162
ADHD	Eye_Inflammation	0.07377	0.00482	1	Phenotypic correlation	Family study using EHR	ACE	US	Both	28783162
ADHD	Fasciitis	0.0219	0.0254	1	Environmental correlation	Family study using EHR	ACE	US	Both	28783162
ADHD	Fasciitis	0.1041	0.0191	1	Genetic correlation	Family study using EHR	ACE	US	Both	28783162
ADHD	Fasciitis	0.06008	0.00716	1	Phenotypic correlation	Family study using EHR	ACE	US	Both	28783162
ADHD	Gastritis_Duodenitis	0.0934	0.0197	1	Environmental correlation	Family study using EHR	ACE	US	Both	28783162
ADHD	Gastritis_Duodenitis	0.1166	0.0182	1	Genetic correlation	Family study using EHR	ACE	US	Both	28783162
ADHD	Gastritis_Duodenitis	0.09368	0.00559	1	Phenotypic correlation	Family study using EHR	ACE	US	Both	28783162
ADHD	General_Hypertension	0.1508	0.0225	1	Environmental correlation	Family study using EHR	ACE	US	Both	28783162
ADHD	General_Hypertension	0.00672	0.01282	1	Genetic correlation	Family study using EHR	ACE	US	Both	28783162
ADHD	General_Hypertension	0.06352	0.00548	1	Phenotypic correlation	Family study using EHR	ACE	US	Both	28783162
ADHD	IBS_Crohns_Disease	0.0181	0.0232	1	Environmental correlation	Family study using EHR	ACE	US	Both	28783162
ADHD	IBS_Crohns_Disease	0.2026	0.0219	1	Genetic correlation	Family study using EHR	ACE	US	Both	28783162
ADHD	IBS_Crohns_Disease	-0.02	0.05	1	Genetic correlation	SNP-based	GREML	International	Both	23933821
ADHD	IBS_Crohns_Disease	0.191	0.1319	1	Genetic correlation	SNP-based	LDSC	International	Both	25642630
ADHD	IBS_Crohns_Disease	0.19	0.13	1	Genetic correlation	SNP-based	LDSC	International	Both	26414676
ADHD	IBS_Crohns_Disease	0.066	0.114	1	Genetic correlation	SNP-based	LDSC	UK	Both	27663502
ADHD	IBS_Crohns_Disease	0.09793	0.00695	1	Phenotypic correlation	Family study using EHR	ACE	US	Both	28783162
ADHD	Intellectual_Disability	0.27	0.12	1	Genetic correlation	SNP-based	LDSC	UK	Both	28530673
ADHD	Learning_Disorder	0.36	0.025	1	Genetic correlation	Twin study	ACE	UK	Both	21286364
ADHD	Lymphatic_Disorder	0.0377	0.0306	1	Environmental correlation	Family study using EHR	ACE	US	Both	28783162
ADHD	Lymphatic_Disorder	0.0995	0.0332	1	Genetic correlation	Family study using EHR	ACE	US	Both	28783162
ADHD	Lymphatic_Disorder	0.0561	0.00879	1	Phenotypic correlation	Family study using EHR	ACE	US	Both	28783162
ADHD	Migraine	0.0437	0.0196	1	Environmental correlation	Family study using EHR	ACE	US	Both	28783162
ADHD	Migraine	0.2155	0.0167	1	Genetic correlation	Family study using EHR	ACE	US	Both	28783162
ADHD	Migraine	0.2608	0.0487	1	Genetic correlation	SNP-based	LDSC	International	Both	29930110
ADHD	Migraine	0.1703	0.0759	1	Genetic correlation	SNP-based	LDSC	International	Both	29930110
ADHD	Migraine	0.1666	0.1115	1	Genetic correlation	SNP-based	LDSC	International	Both	29930110
ADHD	Migraine	0.12723	0.00503	1	Phenotypic correlation	Family study using EHR	ACE	US	Both	28783162
ADHD	Mood_Disorder	0.2438	0.0278	1	Environmental correlation	Family study using EHR	ACE	US	Both	28783162
ADHD	Mood_Disorder	0.401	0.0186	1	Genetic correlation	Family study using EHR	ACE	US	Both	28783162
ADHD	Mood_Disorder	0.33051	0.00665	1	Phenotypic correlation	Family study using EHR	ACE	US	Both	28783162
ADHD	Motor_Neuron_Disease	-0.083	0.219	1	Genetic correlation	SNP-based	LDSC	International	Both	28322246
ADHD	Multiple_Sclerosis_Other_Demyelinating_Disease	-0.0588	0.0721	1	Genetic correlation	SNP-based	LDSC	International	Both	29930110
ADHD	Non-Melanoma_Skin_Cancer	-0.1211	0.0162	1	Environmental correlation	Family study using EHR	ACE	US	Both	28783162
ADHD	Non-Melanoma_Skin_Cancer	0.2165	0.00991	1	Genetic correlation	Family study using EHR	ACE	US	Both	28783162
ADHD	Non-Melanoma_Skin_Cancer	0.08203	0.00508	1	Phenotypic correlation	Family study using EHR	ACE	US	Both	28783162
ADHD	Non-Rheumatic_Heart_Disease	0.0315	0.0202	1	Environmental correlation	Family study using EHR	ACE	US	Both	28783162
ADHD	Non-Rheumatic_Heart_Disease	0.054	0.0161	1	Genetic correlation	Family study using EHR	ACE	US	Both	28783162
ADHD	Non-Rheumatic_Heart_Disease	0.22	0.08	1	Genetic correlation	SNP-based	LDSC	International	Both	29930110
ADHD	Non-Rheumatic_Heart_Disease	0.03986	0.00729	1	Phenotypic correlation	Family study using EHR	ACE	US	Both	28783162
ADHD	Non-Specific_Pain	0.28	0.1672	1	Genetic correlation	SNP-based	LDSC	UK	Both	https://www.biorxiv.org/content/early/2018/07/06/362574.full.pdf+html
ADHD	Obesity	0.185	0.08251	1	Genetic correlation	SNP-based	LDSC	International	Both	25642630
ADHD	Obesity	0.09	0.09856	1	Genetic correlation	SNP-based	LDSC	International	Both	25642630
ADHD	Obesity	-0.035	0.1491	1	Genetic correlation	SNP-based	LDSC	International	Both	25642630
ADHD	Obesity	0.208	0.09253	1	Genetic correlation	SNP-based	LDSC	International	Both	25642630
ADHD	Obesity	0.215	0.085	1	Genetic correlation	SNP-based	LDSC	UK	Both	27663502
ADHD	Obesity	0.162	0.105	1	Genetic correlation	SNP-based	LDSC	UK	Both	27663502
ADHD	Obesity	-0.014	0.165	1	Genetic correlation	SNP-based	LDSC	UK	Both	27663502
ADHD	Obesity	0.266	0.099	1	Genetic correlation	SNP-based	LDSC	UK	Both	27663502
ADHD	OCD	0.32	0.18	1	Environmental correlation	Family study	SOLAR	International	Both	21156269
ADHD	OCD	0.63	0.12	1	Genetic correlation	Family study	SOLAR	International	Both	21156269
ADHD	OCD	-0.0668	0.0945	1	Genetic correlation	SNP-based	LDSC	International	Both	29930110
ADHD	OCD	0.41	0.0225	1	Genetic correlation	Twin study	ACE	UK	Both	25195626
ADHD	OCD	0.24		1	Genetic correlation	Twin study	AE	Sweden	Both	26919823
ADHD	OCD	0.24	0.0125	1	Phenotypic correlation	Twin study	AE	Sweden	Both	26919823
ADHD	Osteoarthritis	0.0424	0.0197	1	Environmental correlation	Family study using EHR	ACE	US	Both	28783162
ADHD	Osteoarthritis	0.1995	0.0179	1	Genetic correlation	Family study using EHR	ACE	US	Both	28783162
ADHD	Osteoarthritis	0.10292	0.00665	1	Phenotypic correlation	Family study using EHR	ACE	US	Both	28783162
ADHD	Parkinsons_Disease	0.0262	0.0906	1	Genetic correlation	SNP-based	LDSC	International	Both	29930110
ADHD	Psoriasis_Related_Disorders	-0.00991	0.03095	1	Environmental correlation	Family study using EHR	ACE	US	Both	28783162
ADHD	Psoriasis_Related_Disorders	0.1007	0.0253	1	Genetic correlation	Family study using EHR	ACE	US	Both	28783162
ADHD	Psoriasis_Related_Disorders	0.04169	0.00841	1	Phenotypic correlation	Family study using EHR	ACE	US	Both	28783162
ADHD	PTSD	0.4488	0.1706	1	Genetic correlation	SNP-based	LDSC	International	Both	29930110
ADHD	Pubertal_Dysfunction	-0.05	0.07	1	Genetic correlation	SNP-based	LDSC	International	Female	26548314
ADHD	Rheumatoid_Arthritis_Related_Conditions	-0.054	0.162	1	Genetic correlation	SNP-based	LDSC	International	Both	25642630
ADHD	Rheumatoid_Arthritis_Related_Conditions	0.022	0.094	1	Genetic correlation	SNP-based	LDSC	UK	Both	27663502
ADHD	Schizophrenia_Related_Psychosis	0.2217	0.0329	1	Environmental correlation	Family study using EHR	ACE	US	Both	28783162
ADHD	Schizophrenia_Related_Psychosis	0.223	0.02	1	Genetic correlation	Family study using EHR	ACE	US	Both	28783162
ADHD	Schizophrenia_Related_Psychosis	0.021	0.018	1	Genetic correlation	Polygenic risk score	PRS	UK	Both	26303664
ADHD	Schizophrenia_Related_Psychosis	0.08	0.05	1	Genetic correlation	SNP-based	GREML	International	Both	23933821
ADHD	Schizophrenia_Related_Psychosis	0.232	0.08871	1	Genetic correlation	SNP-based	LDSC	International	Both	25642630
ADHD	Schizophrenia_Related_Psychosis	0.2226	0.0459	1	Genetic correlation	SNP-based	LDSC	International	Both	29930110
ADHD	Schizophrenia_Related_Psychosis	0.181	0.08	1	Genetic correlation	SNP-based	LDSC	UK	Both	27663502
ADHD	Schizophrenia_Related_Psychosis	0.21757	0.00874	1	Phenotypic correlation	Family study using EHR	ACE	US	Both	28783162
ADHD	Sleep_Disorder	0.0611	0.0993	1	Genetic correlation	SNP-based	LDSC	UK	Both	https://www.biorxiv.org/content/biorxiv/early/2016/02/02/038620.full.pdf
ADHD	Substance_Abuse	0.2462	0.0197	1	Environmental correlation	Family study using EHR	ACE	US	Both	28783162
ADHD	Substance_Abuse	0.25	0.0149	1	Genetic correlation	Family study using EHR	ACE	US	Both	28783162
ADHD	Substance_Abuse	0.2348	0.0048	1	Phenotypic correlation	Family study using EHR	ACE	US	Both	28783162
ADHD	Tics_Tourettes	0.66	0.2	1	Environmental correlation	Family study	SOLAR	International	Both	21156269
ADHD	Tics_Tourettes	0.26	0.21	1	Genetic correlation	Family study	SOLAR	International	Both	21156269
ADHD	Tics_Tourettes	0.2504	0.0843	1	Genetic correlation	SNP-based	LDSC	International	Both	29930110
ADHD	Tics_Tourettes	0.31		1	Genetic correlation	Twin study	AE	Sweden	Both	26919823
ADHD	Tics_Tourettes	0.27	0.015	1	Phenotypic correlation	Twin study	AE	Sweden	Both	26919823
ADHD	Type_I_Diabetes_Mellitus	-0.00771	0.03091	1	Environmental correlation	Family study using EHR	ACE	US	Both	28783162
ADHD	Type_I_Diabetes_Mellitus	-0.054	0.0185	1	Genetic correlation	Family study using EHR	ACE	US	Both	28783162
ADHD	Type_I_Diabetes_Mellitus	-0.04	0.13	1	Genetic correlation	SNP-based	LDSC	International	Both	26414676
ADHD	Type_I_Diabetes_Mellitus	-0.0353	0.0115	1	Phenotypic correlation	Family study using EHR	ACE	US	Both	28783162
ADHD	Type_II_Diabetes_Mellitus	0.164	0.1166	1	Genetic correlation	SNP-based	LDSC	International	Both	25642630
ADHD	Type_II_Diabetes_Mellitus	0.128	0.109	1	Genetic correlation	SNP-based	LDSC	UK	Both	27663502
ADHD	Ulcerative_Colitis	0.274	0.1766	1	Genetic correlation	SNP-based	LDSC	International	Both	25642630
ADHD	Ulcerative_Colitis	0.168	0.117	1	Genetic correlation	SNP-based	LDSC	UK	Both	27663502
ADHD	Upper_Respiratory_Inflammation	0.0142	0.0194	1	Environmental correlation	Family study using EHR	ACE	US	Both	28783162
ADHD	Upper_Respiratory_Inflammation	0.2211	0.0177	1	Genetic correlation	Family study using EHR	ACE	US	Both	28783162
ADHD	Upper_Respiratory_Inflammation	0.10445	0.00602	1	Phenotypic correlation	Family study using EHR	ACE	US	Both	28783162
Adjustment_Disorder	Allergic_Rhinitis	0.065	0.0113	1	Environmental correlation	Family study using EHR	ACE	US	Both	28783162
Adjustment_Disorder	Allergic_Rhinitis	0.141	0.0129	1	Genetic correlation	Family study using EHR	ACE	US	Both	28783162
Adjustment_Disorder	Allergic_Rhinitis	0.10043	0.00364	1	Phenotypic correlation	Family study using EHR	ACE	US	Both	28783162
Adjustment_Disorder	Anxiety_Phobic_Disorder	0.2107	0.0102	1	Environmental correlation	Family study using EHR	ACE	US	Both	28783162
Adjustment_Disorder	Anxiety_Phobic_Disorder	0.5922	0.0121	1	Genetic correlation	Family study using EHR	ACE	US	Both	28783162
Adjustment_Disorder	Anxiety_Phobic_Disorder	0.3851	0.0033	1	Phenotypic correlation	Family study using EHR	ACE	US	Both	28783162
Adjustment_Disorder	Asthma	0.0661	0.0119	1	Environmental correlation	Family study using EHR	ACE	US	Both	28783162
Adjustment_Disorder	Asthma	0.1636	0.0132	1	Genetic correlation	Family study using EHR	ACE	US	Both	28783162
Adjustment_Disorder	Asthma	0.11237	0.00437	1	Phenotypic correlation	Family study using EHR	ACE	US	Both	28783162
Adjustment_Disorder	Atopic_Contact_Dermatitis	0.06039	0.00965	1	Environmental correlation	Family study using EHR	ACE	US	Both	28783162
Adjustment_Disorder	Atopic_Contact_Dermatitis	0.2074	0.0169	1	Genetic correlation	Family study using EHR	ACE	US	Both	28783162
Adjustment_Disorder	Atopic_Contact_Dermatitis	0.10299	0.00371	1	Phenotypic correlation	Family study using EHR	ACE	US	Both	28783162
Adjustment_Disorder	Benign_Skin_Neoplasm	0.0349	0.0149	1	Environmental correlation	Family study using EHR	ACE	US	Both	28783162
Adjustment_Disorder	Benign_Skin_Neoplasm	0.1863	0.0134	1	Genetic correlation	Family study using EHR	ACE	US	Both	28783162
Adjustment_Disorder	Benign_Skin_Neoplasm	0.11375	0.00366	1	Phenotypic correlation	Family study using EHR	ACE	US	Both	28783162
Adjustment_Disorder	Bipolar_Disorder	0.24	0.015	1	Environmental correlation	Family study using EHR	ACE	US	Both	28783162
Adjustment_Disorder	Bipolar_Disorder	0.394	0.012	1	Genetic correlation	Family study using EHR	ACE	US	Both	28783162
Adjustment_Disorder	Bipolar_Disorder	0.32718	0.00558	1	Phenotypic correlation	Family study using EHR	ACE	US	Both	28783162
Adjustment_Disorder	Cardiac_Dysrhythmia	0.0864	0.0135	1	Environmental correlation	Family study using EHR	ACE	US	Both	28783162
Adjustment_Disorder	Cardiac_Dysrhythmia	0.1807	0.0215	1	Genetic correlation	Family study using EHR	ACE	US	Both	28783162
Adjustment_Disorder	Cardiac_Dysrhythmia	0.11455	0.00456	1	Phenotypic correlation	Family study using EHR	ACE	US	Both	28783162
Adjustment_Disorder	Chronic_Sinusitis	0.06	0.0137	1	Environmental correlation	Family study using EHR	ACE	US	Both	28783162
Adjustment_Disorder	Chronic_Sinusitis	0.1616	0.0124	1	Genetic correlation	Family study using EHR	ACE	US	Both	28783162
Adjustment_Disorder	Chronic_Sinusitis	0.11218	0.00426	1	Phenotypic correlation	Family study using EHR	ACE	US	Both	28783162
Adjustment_Disorder	Cystitis_Urethritis	0.0894	0.0162	1	Environmental correlation	Family study using EHR	ACE	US	Both	28783162
Adjustment_Disorder	Cystitis_Urethritis	0.1282	0.0218	1	Genetic correlation	Family study using EHR	ACE	US	Both	28783162
Adjustment_Disorder	Cystitis_Urethritis	0.10238	0.00537	1	Phenotypic correlation	Family study using EHR	ACE	US	Both	28783162
Adjustment_Disorder	Depression	0.24158	0.00942	1	Environmental correlation	Family study using EHR	ACE	US	Both	28783162
Adjustment_Disorder	Depression	0.67053	0.00952	1	Genetic correlation	Family study using EHR	ACE	US	Both	28783162
Adjustment_Disorder	Depression	0.44974	0.00323	1	Phenotypic correlation	Family study using EHR	ACE	US	Both	28783162
Adjustment_Disorder	Esophagitis	0.0392	0.0187	1	Environmental correlation	Family study using EHR	ACE	US	Both	28783162
Adjustment_Disorder	Esophagitis	0.1824	0.0234	1	Genetic correlation	Family study using EHR	ACE	US	Both	28783162
Adjustment_Disorder	Esophagitis	0.09943	0.00646	1	Phenotypic correlation	Family study using EHR	ACE	US	Both	28783162
Adjustment_Disorder	Eye_Inflammation	0.0472	0.0105	1	Environmental correlation	Family study using EHR	ACE	US	Both	28783162
Adjustment_Disorder	Eye_Inflammation	0.1848	0.0162	1	Genetic correlation	Family study using EHR	ACE	US	Both	28783162
Adjustment_Disorder	Eye_Inflammation	0.09804	0.00426	1	Phenotypic correlation	Family study using EHR	ACE	US	Both	28783162
Adjustment_Disorder	Fasciitis	0.0316	0.0151	1	Environmental correlation	Family study using EHR	ACE	US	Both	28783162
Adjustment_Disorder	Fasciitis	0.1789	0.0197	1	Genetic correlation	Family study using EHR	ACE	US	Both	28783162
Adjustment_Disorder	Fasciitis	0.09224	0.00525	1	Phenotypic correlation	Family study using EHR	ACE	US	Both	28783162
Adjustment_Disorder	Gastritis_Duodenitis	0.0931	0.0142	1	Environmental correlation	Family study using EHR	ACE	US	Both	28783162
Adjustment_Disorder	Gastritis_Duodenitis	0.1449	0.0213	1	Genetic correlation	Family study using EHR	ACE	US	Both	28783162
Adjustment_Disorder	Gastritis_Duodenitis	0.1095	0.0044	1	Phenotypic correlation	Family study using EHR	ACE	US	Both	28783162
Adjustment_Disorder	General_Hypertension	0.1424	0.0117	1	Environmental correlation	Family study using EHR	ACE	US	Both	28783162
Adjustment_Disorder	General_Hypertension	-0.0676	0.0118	1	Genetic correlation	Family study using EHR	ACE	US	Both	28783162
Adjustment_Disorder	General_Hypertension	0.04074	0.00398	1	Phenotypic correlation	Family study using EHR	ACE	US	Both	28783162
Adjustment_Disorder	IBS_Crohns_Disease	0.0621	0.0147	1	Environmental correlation	Family study using EHR	ACE	US	Both	28783162
Adjustment_Disorder	IBS_Crohns_Disease	0.2856	0.0228	1	Genetic correlation	Family study using EHR	ACE	US	Both	28783162
Adjustment_Disorder	IBS_Crohns_Disease	0.14348	0.00565	1	Phenotypic correlation	Family study using EHR	ACE	US	Both	28783162
Adjustment_Disorder	Lymphatic_Disorder	0.0573	0.0199	1	Environmental correlation	Family study using EHR	ACE	US	Both	28783162
Adjustment_Disorder	Lymphatic_Disorder	0.118	0.033	1	Genetic correlation	Family study using EHR	ACE	US	Both	28783162
Adjustment_Disorder	Lymphatic_Disorder	0.07401	0.00767	1	Phenotypic correlation	Family study using EHR	ACE	US	Both	28783162
Adjustment_Disorder	Migraine	0.1079	0.0142	1	Environmental correlation	Family study using EHR	ACE	US	Both	28783162
Adjustment_Disorder	Migraine	0.2098	0.0167	1	Genetic correlation	Family study using EHR	ACE	US	Both	28783162
Adjustment_Disorder	Migraine	0.15011	0.00488	1	Phenotypic correlation	Family study using EHR	ACE	US	Both	28783162
Adjustment_Disorder	Mood_Disorder	0.222	0.0187	1	Environmental correlation	Family study using EHR	ACE	US	Both	28783162
Adjustment_Disorder	Mood_Disorder	0.444	0.0196	1	Genetic correlation	Family study using EHR	ACE	US	Both	28783162
Adjustment_Disorder	Mood_Disorder	0.33514	0.00596	1	Phenotypic correlation	Family study using EHR	ACE	US	Both	28783162
Adjustment_Disorder	Non-Melanoma_Skin_Cancer	0.0222	0.014	1	Environmental correlation	Family study using EHR	ACE	US	Both	28783162
Adjustment_Disorder	Non-Melanoma_Skin_Cancer	0.1775	0.0142	1	Genetic correlation	Family study using EHR	ACE	US	Both	28783162
Adjustment_Disorder	Non-Melanoma_Skin_Cancer	0.10108	0.00391	1	Phenotypic correlation	Family study using EHR	ACE	US	Both	28783162
Adjustment_Disorder	Non-Rheumatic_Heart_Disease	0.0728	0.0171	1	Environmental correlation	Family study using EHR	ACE	US	Both	28783162
Adjustment_Disorder	Non-Rheumatic_Heart_Disease	0.0505	0.0222	1	Genetic correlation	Family study using EHR	ACE	US	Both	28783162
Adjustment_Disorder	Non-Rheumatic_Heart_Disease	0.062	0.0057	1	Phenotypic correlation	Family study using EHR	ACE	US	Both	28783162
Adjustment_Disorder	Osteoarthritis	0.0866	0.0117	1	Environmental correlation	Family study using EHR	ACE	US	Both	28783162
Adjustment_Disorder	Osteoarthritis	0.1924	0.0196	1	Genetic correlation	Family study using EHR	ACE	US	Both	28783162
Adjustment_Disorder	Osteoarthritis	0.12043	0.00417	1	Phenotypic correlation	Family study using EHR	ACE	US	Both	28783162
Adjustment_Disorder	Psoriasis_Related_Disorders	0.0247	0.0165	1	Environmental correlation	Family study using EHR	ACE	US	Both	28783162
Adjustment_Disorder	Psoriasis_Related_Disorders	0.1053	0.0236	1	Genetic correlation	Family study using EHR	ACE	US	Both	28783162
Adjustment_Disorder	Psoriasis_Related_Disorders	0.05509	0.00734	1	Phenotypic correlation	Family study using EHR	ACE	US	Both	28783162
Adjustment_Disorder	Schizophrenia_Related_Psychosis	0.1987	0.0194	1	Environmental correlation	Family study using EHR	ACE	US	Both	28783162
Adjustment_Disorder	Schizophrenia_Related_Psychosis	0.3139	0.0183	1	Genetic correlation	Family study using EHR	ACE	US	Both	28783162
Adjustment_Disorder	Schizophrenia_Related_Psychosis	0.25876	0.00733	1	Phenotypic correlation	Family study using EHR	ACE	US	Both	28783162
Adjustment_Disorder	Substance_Abuse	0.111	0.0115	1	Environmental correlation	Family study using EHR	ACE	US	Both	28783162
Adjustment_Disorder	Substance_Abuse	0.3533	0.0135	1	Genetic correlation	Family study using EHR	ACE	US	Both	28783162
Adjustment_Disorder	Substance_Abuse	0.22155	0.00408	1	Phenotypic correlation	Family study using EHR	ACE	US	Both	28783162
Adjustment_Disorder	Type_I_Diabetes_Mellitus	0.0338	0.0182	1	Environmental correlation	Family study using EHR	ACE	US	Both	28783162
Adjustment_Disorder	Type_I_Diabetes_Mellitus	0.031	0.0179	1	Genetic correlation	Family study using EHR	ACE	US	Both	28783162
Adjustment_Disorder	Type_I_Diabetes_Mellitus	0.03237	0.00741	1	Phenotypic correlation	Family study using EHR	ACE	US	Both	28783162
Adjustment_Disorder	Upper_Respiratory_Inflammation	0.0764	0.0145	1	Environmental correlation	Family study using EHR	ACE	US	Both	28783162
Adjustment_Disorder	Upper_Respiratory_Inflammation	0.1975	0.0211	1	Genetic correlation	Family study using EHR	ACE	US	Both	28783162
Adjustment_Disorder	Upper_Respiratory_Inflammation	0.11991	0.00482	1	Phenotypic correlation	Family study using EHR	ACE	US	Both	28783162
Allergic_Rhinitis	Anxiety_Phobic_Disorder	0.1088	0.0082	1	Environmental correlation	Family study using EHR	ACE	US	Both	28783162
Allergic_Rhinitis	Anxiety_Phobic_Disorder	0.2583	0.0121	1	Genetic correlation	Family study using EHR	ACE	US	Both	28783162
Allergic_Rhinitis	Anxiety_Phobic_Disorder	0.17074	0.00296	1	Phenotypic correlation	Family study using EHR	ACE	US	Both	28783162
Allergic_Rhinitis	Asthma	0.34463	0.00834	1	Environmental correlation	Family study using EHR	ACE	US	Both	28783162
Allergic_Rhinitis	Asthma	0.33		1	Environmental correlation	Twin study	AE	Australia	Female	2252253
Allergic_Rhinitis	Asthma	0.53		1	Environmental correlation	Twin study	AE	Australia	Male	2252253
Allergic_Rhinitis	Asthma	0.4929	0.0114	1	Genetic correlation	Family study using EHR	ACE	US	Both	28783162
Allergic_Rhinitis	Asthma	0.85	0.1	1	Genetic correlation	SNP-based	GREML	International	Both	26523775
Allergic_Rhinitis	Asthma	0.463	0.006	1	Genetic correlation	SNP-based	GREML	International	Both	https://www.biorxiv.org/content/biorxiv/early/2015/06/05/016527.full.pdf
Allergic_Rhinitis	Asthma	0.9	0.0825	1	Genetic correlation	Twin study	ACE	Sweden	Both	9404559
Allergic_Rhinitis	Asthma	0.65		1	Genetic correlation	Twin study	AE	Australia	Female	2252253
Allergic_Rhinitis	Asthma	0.52		1	Genetic correlation	Twin study	AE	Australia	Male	2252253
Allergic_Rhinitis	Asthma	0	0.105	1	Non-shared environmental correlation	Twin study	ACE	Sweden	Both	9404559
Allergic_Rhinitis	Asthma	0.40731	0.00275	1	Phenotypic correlation	Family study using EHR	ACE	US	Both	28783162
Allergic_Rhinitis	Asthma	0.54		1	Phenotypic correlation	Twin study	ACE	Sweden	Both	9404559
Allergic_Rhinitis	Atopic_Contact_Dermatitis	0.12796	0.00627	1	Environmental correlation	Family study using EHR	ACE	US	Both	28783162
Allergic_Rhinitis	Atopic_Contact_Dermatitis	0.4336	0.0155	1	Genetic correlation	Family study using EHR	ACE	US	Both	28783162
Allergic_Rhinitis	Atopic_Contact_Dermatitis	0.73	0.135	1	Genetic correlation	Twin study	ACE	Sweden	Both	9404559
Allergic_Rhinitis	Atopic_Contact_Dermatitis	0	0.0875	1	Non-shared environmental correlation	Twin study	ACE	Sweden	Both	9404559
Allergic_Rhinitis	Atopic_Contact_Dermatitis	0.20976	0.00259	1	Phenotypic correlation	Family study using EHR	ACE	US	Both	28783162
Allergic_Rhinitis	Atopic_Contact_Dermatitis	0.49		1	Phenotypic correlation	Twin study	ACE	Sweden	Both	9404559
Allergic_Rhinitis	Atopic_Contact_Dermatitis	1	0.25	1	Shared environmental correlation	Twin study	ACE	Sweden	Both	9404559
Allergic_Rhinitis	Benign_Skin_Neoplasm	0.0626	0.00921	1	Environmental correlation	Family study using EHR	ACE	US	Both	28783162
Allergic_Rhinitis	Benign_Skin_Neoplasm	0.2239	0.0102	1	Genetic correlation	Family study using EHR	ACE	US	Both	28783162
Allergic_Rhinitis	Benign_Skin_Neoplasm	0.13725	0.00271	1	Phenotypic correlation	Family study using EHR	ACE	US	Both	28783162
Allergic_Rhinitis	Bipolar_Disorder	0.0556	0.0183	1	Environmental correlation	Family study using EHR	ACE	US	Both	28783162
Allergic_Rhinitis	Bipolar_Disorder	0.1271	0.0163	1	Genetic correlation	Family study using EHR	ACE	US	Both	28783162
Allergic_Rhinitis	Bipolar_Disorder	0.09136	0.00551	1	Phenotypic correlation	Family study using EHR	ACE	US	Both	28783162
Allergic_Rhinitis	Cardiac_Dysrhythmia	0.06798	0.00881	1	Environmental correlation	Family study using EHR	ACE	US	Both	28783162
Allergic_Rhinitis	Cardiac_Dysrhythmia	0.1556	0.0189	1	Genetic correlation	Family study using EHR	ACE	US	Both	28783162
Allergic_Rhinitis	Cardiac_Dysrhythmia	0.09353	0.00371	1	Phenotypic correlation	Family study using EHR	ACE	US	Both	28783162
Allergic_Rhinitis	Chronic_Sinusitis	0.36826	0.00874	1	Environmental correlation	Family study using EHR	ACE	US	Both	28783162
Allergic_Rhinitis	Chronic_Sinusitis	0.4785	0.0103	1	Genetic correlation	Family study using EHR	ACE	US	Both	28783162
Allergic_Rhinitis	Chronic_Sinusitis	0.41759	0.00266	1	Phenotypic correlation	Family study using EHR	ACE	US	Both	28783162
Allergic_Rhinitis	Cystitis_Urethritis	0.0266	0.0117	1	Environmental correlation	Family study using EHR	ACE	US	Both	28783162
Allergic_Rhinitis	Cystitis_Urethritis	0.3276	0.0213	1	Genetic correlation	Family study using EHR	ACE	US	Both	28783162
Allergic_Rhinitis	Cystitis_Urethritis	0.1318	0.00462	1	Phenotypic correlation	Family study using EHR	ACE	US	Both	28783162
Allergic_Rhinitis	Depression	0.1081	0.0108	1	Environmental correlation	Family study using EHR	ACE	US	Both	28783162
Allergic_Rhinitis	Depression	0.1374	0.0117	1	Genetic correlation	Family study using EHR	ACE	US	Both	28783162
Allergic_Rhinitis	Depression	0.12128	0.00323	1	Phenotypic correlation	Family study using EHR	ACE	US	Both	28783162
Allergic_Rhinitis	Esophagitis	0.0612	0.0153	1	Environmental correlation	Family study using EHR	ACE	US	Both	28783162
Allergic_Rhinitis	Esophagitis	0.3461	0.0236	1	Genetic correlation	Family study using EHR	ACE	US	Both	28783162
Allergic_Rhinitis	Esophagitis	0.1688	0.0047	1	Phenotypic correlation	Family study using EHR	ACE	US	Both	28783162
Allergic_Rhinitis	Eye_Inflammation	0.11	0.0078	1	Environmental correlation	Family study using EHR	ACE	US	Both	28783162
Allergic_Rhinitis	Eye_Inflammation	0.3764	0.0151	1	Genetic correlation	Family study using EHR	ACE	US	Both	28783162
Allergic_Rhinitis	Eye_Inflammation	0.19965	0.00342	1	Phenotypic correlation	Family study using EHR	ACE	US	Both	28783162
Allergic_Rhinitis	Fasciitis	0.0638	0.0102	1	Environmental correlation	Family study using EHR	ACE	US	Both	28783162
Allergic_Rhinitis	Fasciitis	0.3147	0.0176	1	Genetic correlation	Family study using EHR	ACE	US	Both	28783162
Allergic_Rhinitis	Fasciitis	0.15693	0.00382	1	Phenotypic correlation	Family study using EHR	ACE	US	Both	28783162
Allergic_Rhinitis	Gastritis_Duodenitis	0.06387	0.00918	1	Environmental correlation	Family study using EHR	ACE	US	Both	28783162
Allergic_Rhinitis	Gastritis_Duodenitis	0.4397	0.0168	1	Genetic correlation	Family study using EHR	ACE	US	Both	28783162
Allergic_Rhinitis	Gastritis_Duodenitis	0.19051	0.00349	1	Phenotypic correlation	Family study using EHR	ACE	US	Both	28783162
Allergic_Rhinitis	General_Hypertension	0.07966	0.00865	1	Environmental correlation	Family study using EHR	ACE	US	Both	28783162
Allergic_Rhinitis	General_Hypertension	0.21	0.011	1	Genetic correlation	Family study using EHR	ACE	US	Both	28783162
Allergic_Rhinitis	General_Hypertension	0.23	0.08	1	Genetic correlation	SNP-based	GREML	International	Both	26523775
Allergic_Rhinitis	General_Hypertension	0.046	0.008	1	Genetic correlation	SNP-based	GREML	International	Both	https://www.biorxiv.org/content/biorxiv/early/2015/06/05/016527.full.pdf
Allergic_Rhinitis	General_Hypertension	0.13578	0.00298	1	Phenotypic correlation	Family study using EHR	ACE	US	Both	28783162
Allergic_Rhinitis	IBS_Crohns_Disease	0.0655	0.0124	1	Environmental correlation	Family study using EHR	ACE	US	Both	28783162
Allergic_Rhinitis	IBS_Crohns_Disease	0.451	0.0229	1	Genetic correlation	Family study using EHR	ACE	US	Both	28783162
Allergic_Rhinitis	IBS_Crohns_Disease	0.19418	0.00463	1	Phenotypic correlation	Family study using EHR	ACE	US	Both	28783162
Allergic_Rhinitis	Lymphatic_Disorder	0.0346	0.0147	1	Environmental correlation	Family study using EHR	ACE	US	Both	28783162
Allergic_Rhinitis	Lymphatic_Disorder	0.2885	0.0346	1	Genetic correlation	Family study using EHR	ACE	US	Both	28783162
Allergic_Rhinitis	Lymphatic_Disorder	0.10847	0.00598	1	Phenotypic correlation	Family study using EHR	ACE	US	Both	28783162
Allergic_Rhinitis	Macular_Degeneration	0.048	0.111	1	Genetic correlation	SNP-based	GREML	International	Both	26523775
Allergic_Rhinitis	Macular_Degeneration	0.018	0.011	1	Genetic correlation	SNP-based	GREML	International	Both	https://www.biorxiv.org/content/biorxiv/early/2015/06/05/016527.full.pdf
Allergic_Rhinitis	Migraine	0.0919	0.0105	1	Environmental correlation	Family study using EHR	ACE	US	Both	28783162
Allergic_Rhinitis	Migraine	0.3459	0.0167	1	Genetic correlation	Family study using EHR	ACE	US	Both	28783162
Allergic_Rhinitis	Migraine	0.18936	0.00354	1	Phenotypic correlation	Family study using EHR	ACE	US	Both	28783162
Allergic_Rhinitis	Mood_Disorder	0.0877	0.0191	1	Environmental correlation	Family study using EHR	ACE	US	Both	28783162
Allergic_Rhinitis	Mood_Disorder	0.114	0.0206	1	Genetic correlation	Family study using EHR	ACE	US	Both	28783162
Allergic_Rhinitis	Mood_Disorder	0.09934	0.00531	1	Phenotypic correlation	Family study using EHR	ACE	US	Both	28783162
Allergic_Rhinitis	Non-Melanoma_Skin_Cancer	0.0388	0.0097	1	Environmental correlation	Family study using EHR	ACE	US	Both	28783162
Allergic_Rhinitis	Non-Melanoma_Skin_Cancer	0.2198	0.0113	1	Genetic correlation	Family study using EHR	ACE	US	Both	28783162
Allergic_Rhinitis	Non-Melanoma_Skin_Cancer	0.12087	0.00294	1	Phenotypic correlation	Family study using EHR	ACE	US	Both	28783162
Allergic_Rhinitis	Non-Rheumatic_Heart_Disease	0.0345	0.0111	1	Environmental correlation	Family study using EHR	ACE	US	Both	28783162
Allergic_Rhinitis	Non-Rheumatic_Heart_Disease	0.2586	0.0177	1	Genetic correlation	Family study using EHR	ACE	US	Both	28783162
Allergic_Rhinitis	Non-Rheumatic_Heart_Disease	0.11762	0.00421	1	Phenotypic correlation	Family study using EHR	ACE	US	Both	28783162
Allergic_Rhinitis	Non-Specific_Cardiovascular_Disease	-0.04	0.13	1	Genetic correlation	SNP-based	GREML	International	Both	26523775
Allergic_Rhinitis	Non-Specific_Cardiovascular_Disease	0.042	0.008	1	Genetic correlation	SNP-based	GREML	International	Both	https://www.biorxiv.org/content/biorxiv/early/2015/06/05/016527.full.pdf
Allergic_Rhinitis	Osteoarthritis	0.07458	0.00842	1	Environmental correlation	Family study using EHR	ACE	US	Both	28783162
Allergic_Rhinitis	Osteoarthritis	0.3589	0.0179	1	Genetic correlation	Family study using EHR	ACE	US	Both	28783162
Allergic_Rhinitis	Osteoarthritis	0.39	0.12	1	Genetic correlation	SNP-based	GREML	International	Both	26523775
Allergic_Rhinitis	Osteoarthritis	0.127	0.007	1	Genetic correlation	SNP-based	GREML	International	Both	https://www.biorxiv.org/content/biorxiv/early/2015/06/05/016527.full.pdf
Allergic_Rhinitis	Osteoarthritis	0.16514	0.00323	1	Phenotypic correlation	Family study using EHR	ACE	US	Both	28783162
Allergic_Rhinitis	Osteoporosis	0.075	0.114	1	Genetic correlation	SNP-based	GREML	International	Both	26523775
Allergic_Rhinitis	Osteoporosis	0.035	0.009	1	Genetic correlation	SNP-based	GREML	International	Both	https://www.biorxiv.org/content/biorxiv/early/2015/06/05/016527.full.pdf
Allergic_Rhinitis	Psoriasis_Related_Disorders	0.0415	0.0141	1	Environmental correlation	Family study using EHR	ACE	US	Both	28783162
Allergic_Rhinitis	Psoriasis_Related_Disorders	0.1332	0.0245	1	Genetic correlation	Family study using EHR	ACE	US	Both	28783162
Allergic_Rhinitis	Psoriasis_Related_Disorders	0.07268	0.00456	1	Phenotypic correlation	Family study using EHR	ACE	US	Both	28783162
Allergic_Rhinitis	Schizophrenia_Related_Psychosis	0.0731	0.0198	1	Environmental correlation	Family study using EHR	ACE	US	Both	28783162
Allergic_Rhinitis	Schizophrenia_Related_Psychosis	0.056	0.0203	1	Genetic correlation	Family study using EHR	ACE	US	Both	28783162
Allergic_Rhinitis	Schizophrenia_Related_Psychosis	0.06453	0.00704	1	Phenotypic correlation	Family study using EHR	ACE	US	Both	28783162
Allergic_Rhinitis	Substance_Abuse	0.04014	0.00998	1	Environmental correlation	Family study using EHR	ACE	US	Both	28783162
Allergic_Rhinitis	Substance_Abuse	-0.00674	0.01476	1	Genetic correlation	Family study using EHR	ACE	US	Both	28783162
Allergic_Rhinitis	Substance_Abuse	0.02096	0.00341	1	Phenotypic correlation	Family study using EHR	ACE	US	Both	28783162
Allergic_Rhinitis	Type_I_Diabetes_Mellitus	-0.0593	0.0177	1	Environmental correlation	Family study using EHR	ACE	US	Both	28783162
Allergic_Rhinitis	Type_I_Diabetes_Mellitus	0.0892	0.0201	1	Genetic correlation	Family study using EHR	ACE	US	Both	28783162
Allergic_Rhinitis	Type_I_Diabetes_Mellitus	0.00915	0.00593	1	Phenotypic correlation	Family study using EHR	ACE	US	Both	28783162
Allergic_Rhinitis	Type_II_Diabetes_Mellitus	0.115	0.089	1	Genetic correlation	SNP-based	GREML	International	Both	26523775
Allergic_Rhinitis	Type_II_Diabetes_Mellitus	0.017	0.009	1	Genetic correlation	SNP-based	GREML	International	Both	https://www.biorxiv.org/content/biorxiv/early/2015/06/05/016527.full.pdf
Allergic_Rhinitis	Upper_Respiratory_Inflammation	0.28006	0.00951	1	Environmental correlation	Family study using EHR	ACE	US	Both	28783162
Allergic_Rhinitis	Upper_Respiratory_Inflammation	0.4812	0.0186	1	Genetic correlation	Family study using EHR	ACE	US	Both	28783162
Allergic_Rhinitis	Upper_Respiratory_Inflammation	0.34439	0.00349	1	Phenotypic correlation	Family study using EHR	ACE	US	Both	28783162
Alzheimers_Disease	Anxiety_Phobic_Disorder	0.077	0.1783	1	Genetic correlation	SNP-based	LDSC	International	Both	29930110
Alzheimers_Disease	Autism	-0.021	0.018	1	Genetic correlation	Polygenic risk score	PRS	UK	Both	26303664
Alzheimers_Disease	Autism	0.142	0.1424	1	Genetic correlation	SNP-based	LDSC	International	Both	25642630
Alzheimers_Disease	Autism	0.0494	0.0986	1	Genetic correlation	SNP-based	LDSC	International	Both	29930110
Alzheimers_Disease	Autism	0.042	0.109	1	Genetic correlation	SNP-based	LDSC	UK	Both	27663502
Alzheimers_Disease	Bipolar_Disorder	-0.011	0.09051	1	Genetic correlation	SNP-based	LDSC	International	Both	25642630
Alzheimers_Disease	Bipolar_Disorder	-0.0224	0.0547	1	Genetic correlation	SNP-based	LDSC	International	Both	29930110
Alzheimers_Disease	Bipolar_Disorder	-0.002	0.082	1	Genetic correlation	SNP-based	LDSC	UK	Both	27663502
Alzheimers_Disease	Cerebrovascular_Disease	-0.1145	0.1968	1	Genetic correlation	SNP-based	LDSC	International	Both	29930110
Alzheimers_Disease	Cerebrovascular_Disease	0.1638	0.1379	1	Genetic correlation	SNP-based	LDSC	International	Both	29930110
Alzheimers_Disease	Cerebrovascular_Disease	-0.0092	0.1794	1	Genetic correlation	SNP-based	LDSC	International	Both	29930110
Alzheimers_Disease	Degenerative_Dementia	0.578	0.075	1	Genetic correlation	SNP-based	GREML	International	Both	26643944
Alzheimers_Disease	Depression	0.032	0.018	1	Genetic correlation	Polygenic risk score	PRS	UK	Both	26303664
Alzheimers_Disease	Depression	0.073	0.152	1	Genetic correlation	SNP-based	LDSC	International	Both	25642630
Alzheimers_Disease	Depression	0.0414	0.0696	1	Genetic correlation	SNP-based	LDSC	International	Both	29930110
Alzheimers_Disease	Depression	0.152	0.145	1	Genetic correlation	SNP-based	LDSC	UK	Both	27663502
Alzheimers_Disease	Eating_Disorder	0.109	0.1152	1	Genetic correlation	SNP-based	LDSC	International	Both	25642630
Alzheimers_Disease	Eating_Disorder	-0.0151	0.1113	1	Genetic correlation	SNP-based	LDSC	International	Both	29930110
Alzheimers_Disease	Eating_Disorder	0.108	0.077	1	Genetic correlation	SNP-based	LDSC	UK	Both	27663502
Alzheimers_Disease	Epilepsy_Related_Disorders	0.1577	0.1325	1	Genetic correlation	SNP-based	LDSC	International	Both	29930110
Alzheimers_Disease	Epilepsy_Related_Disorders	0.4709	0.2483	1	Genetic correlation	SNP-based	LDSC	International	Both	29930110
Alzheimers_Disease	Epilepsy_Related_Disorders	-0.0154	0.0911	1	Genetic correlation	SNP-based	LDSC	International	Both	29930110
Alzheimers_Disease	IBS_Crohns_Disease	-0.092	0.105	1	Genetic correlation	SNP-based	LDSC	International	Both	25642630
Alzheimers_Disease	IBS_Crohns_Disease	-0.107	0.087	1	Genetic correlation	SNP-based	LDSC	UK	Both	27663502
Alzheimers_Disease	Intellectual_Disability	0.36	0.1	1	Genetic correlation	SNP-based	LDSC	UK	Both	28530673
Alzheimers_Disease	Migraine	-0.0144	0.0606	1	Genetic correlation	SNP-based	LDSC	International	Both	29930110
Alzheimers_Disease	Migraine	0.1054	0.1042	1	Genetic correlation	SNP-based	LDSC	International	Both	29930110
Alzheimers_Disease	Migraine	-0.1143	0.1141	1	Genetic correlation	SNP-based	LDSC	International	Both	29930110
Alzheimers_Disease	Motor_Neuron_Disease	0.063	0.096	1	Genetic correlation	SNP-based	LDSC	International	Both	28322246
Alzheimers_Disease	Multiple_Sclerosis_Other_Demyelinating_Disease	-0.0394	0.0832	1	Genetic correlation	SNP-based	LDSC	International	Both	29930110
Alzheimers_Disease	Obesity	-0.006	0.07782	1	Genetic correlation	SNP-based	LDSC	International	Both	25642630
Alzheimers_Disease	Obesity	0.051	0.09486	1	Genetic correlation	SNP-based	LDSC	International	Both	25642630
Alzheimers_Disease	Obesity	0.139	0.1478	1	Genetic correlation	SNP-based	LDSC	International	Both	25642630
Alzheimers_Disease	Obesity	-0.013	0.07879	1	Genetic correlation	SNP-based	LDSC	International	Both	25642630
Alzheimers_Disease	Obesity	-0.064	0.068	1	Genetic correlation	SNP-based	LDSC	UK	Both	27663502
Alzheimers_Disease	Obesity	-0.017	0.091	1	Genetic correlation	SNP-based	LDSC	UK	Both	27663502
Alzheimers_Disease	Obesity	0.1	0.121	1	Genetic correlation	SNP-based	LDSC	UK	Both	27663502
Alzheimers_Disease	Obesity	-0.061	0.066	1	Genetic correlation	SNP-based	LDSC	UK	Both	27663502
Alzheimers_Disease	OCD	-0.0898	0.1102	1	Genetic correlation	SNP-based	LDSC	International	Both	29930110
Alzheimers_Disease	Parkinsons_Disease	0.08	0.101	1	Genetic correlation	SNP-based	GREML	International	Both	26643944
Alzheimers_Disease	Parkinsons_Disease	-0.0747	0.0957	1	Genetic correlation	SNP-based	LDSC	International	Both	29930110
Alzheimers_Disease	PTSD	-0.091	0.1918	1	Genetic correlation	SNP-based	LDSC	International	Both	29930110
Alzheimers_Disease	Pubertal_Dysfunction	0.05	0.05	1	Genetic correlation	SNP-based	LDSC	International	Female	26548314
Alzheimers_Disease	Rheumatoid_Arthritis_Related_Conditions	-0.052	0.1216	1	Genetic correlation	SNP-based	LDSC	International	Both	25642630
Alzheimers_Disease	Rheumatoid_Arthritis_Related_Conditions	-0.13	0.094	1	Genetic correlation	SNP-based	LDSC	UK	Both	27663502
Alzheimers_Disease	Schizophrenia_Related_Psychosis	0.036	0.06459	1	Genetic correlation	SNP-based	LDSC	International	Both	25642630
Alzheimers_Disease	Schizophrenia_Related_Psychosis	0.0328	0.0457	1	Genetic correlation	SNP-based	LDSC	International	Both	29930110
Alzheimers_Disease	Schizophrenia_Related_Psychosis	0.052	0.054	1	Genetic correlation	SNP-based	LDSC	UK	Both	27663502
Alzheimers_Disease	Sleep_Disorder	-0.152	0.142	1	Genetic correlation	Polygenic risk score	PRS	International	Both	24162737
Alzheimers_Disease	Sleep_Disorder	-0.0527	0.0816	1	Genetic correlation	SNP-based	LDSC	UK	Both	https://www.biorxiv.org/content/biorxiv/early/2016/02/02/038620.full.pdf
Alzheimers_Disease	Tics_Tourettes	0.0593	0.0808	1	Genetic correlation	SNP-based	LDSC	International	Both	29930110
Alzheimers_Disease	Type_II_Diabetes_Mellitus	-0.021	0.1272	1	Genetic correlation	SNP-based	LDSC	International	Both	25642630
Alzheimers_Disease	Type_II_Diabetes_Mellitus	0.062	0.105	1	Genetic correlation	SNP-based	LDSC	UK	Both	27663502
Alzheimers_Disease	Ulcerative_Colitis	-0.091	0.1267	1	Genetic correlation	SNP-based	LDSC	International	Both	25642630
Alzheimers_Disease	Ulcerative_Colitis	-0.156	0.103	1	Genetic correlation	SNP-based	LDSC	UK	Both	27663502
Anxiety_Phobic_Disorder	Asthma	0.0956	0.0102	1	Environmental correlation	Family study using EHR	ACE	US	Both	28783162
Anxiety_Phobic_Disorder	Asthma	0.2726	0.0138	1	Genetic correlation	Family study using EHR	ACE	US	Both	28783162
Anxiety_Phobic_Disorder	Asthma	0.16981	0.00366	1	Phenotypic correlation	Family study using EHR	ACE	US	Both	28783162
Anxiety_Phobic_Disorder	Atopic_Contact_Dermatitis	0.08485	0.00757	1	Environmental correlation	Family study using EHR	ACE	US	Both	28783162
Anxiety_Phobic_Disorder	Atopic_Contact_Dermatitis	0.2448	0.0176	1	Genetic correlation	Family study using EHR	ACE	US	Both	28783162
Anxiety_Phobic_Disorder	Atopic_Contact_Dermatitis	0.12677	0.00301	1	Phenotypic correlation	Family study using EHR	ACE	US	Both	28783162
Anxiety_Phobic_Disorder	Autism spectrum disorder	0.2539	0.1945	1	Genetic correlation	SNP-based	LDSC	International	Both	29930110
Anxiety_Phobic_Disorder	Benign_Skin_Neoplasm	0.0419	0.0104	1	Environmental correlation	Family study using EHR	ACE	US	Both	28783162
Anxiety_Phobic_Disorder	Benign_Skin_Neoplasm	0.1656	0.0117	1	Genetic correlation	Family study using EHR	ACE	US	Both	28783162
Anxiety_Phobic_Disorder	Benign_Skin_Neoplasm	0.0986	0.00343	1	Phenotypic correlation	Family study using EHR	ACE	US	Both	28783162
Anxiety_Phobic_Disorder	Bipolar_Disorder	0.3926	0.0175	1	Environmental correlation	Family study using EHR	ACE	US	Both	28783162
Anxiety_Phobic_Disorder	Bipolar_Disorder	0.5983	0.0159	1	Genetic correlation	Family study using EHR	ACE	US	Both	28783162
Anxiety_Phobic_Disorder	Bipolar_Disorder	0.2091	0.1139	1	Genetic correlation	SNP-based	LDSC	International	Both	29930110
Anxiety_Phobic_Disorder	Bipolar_Disorder	0.48687	0.00427	1	Phenotypic correlation	Family study using EHR	ACE	US	Both	28783162
Anxiety_Phobic_Disorder	Cardiac_Dysrhythmia	0.1905	0.0103	1	Environmental correlation	Family study using EHR	ACE	US	Both	28783162
Anxiety_Phobic_Disorder	Cardiac_Dysrhythmia	0.2699	0.0224	1	Genetic correlation	Family study using EHR	ACE	US	Both	28783162
Anxiety_Phobic_Disorder	Cardiac_Dysrhythmia	0.21055	0.00377	1	Phenotypic correlation	Family study using EHR	ACE	US	Both	28783162
Anxiety_Phobic_Disorder	Cerebrovascular_Disease	0.713	0.3622	1	Genetic correlation	SNP-based	LDSC	International	Both	29930110
Anxiety_Phobic_Disorder	Cerebrovascular_Disease	0.1191	0.2299	1	Genetic correlation	SNP-based	LDSC	International	Both	29930110
Anxiety_Phobic_Disorder	Cerebrovascular_Disease	0.1377	0.2734	1	Genetic correlation	SNP-based	LDSC	International	Both	29930110
Anxiety_Phobic_Disorder	Chronic_Sinusitis	0.1108	0.00988	1	Environmental correlation	Family study using EHR	ACE	US	Both	28783162
Anxiety_Phobic_Disorder	Chronic_Sinusitis	0.2519	0.0126	1	Genetic correlation	Family study using EHR	ACE	US	Both	28783162
Anxiety_Phobic_Disorder	Chronic_Sinusitis	0.17392	0.00325	1	Phenotypic correlation	Family study using EHR	ACE	US	Both	28783162
Anxiety_Phobic_Disorder	Cystitis_Urethritis	0.1124	0.0127	1	Environmental correlation	Family study using EHR	ACE	US	Both	28783162
Anxiety_Phobic_Disorder	Cystitis_Urethritis	0.2093	0.0225	1	Genetic correlation	Family study using EHR	ACE	US	Both	28783162
Anxiety_Phobic_Disorder	Cystitis_Urethritis	0.14575	0.00482	1	Phenotypic correlation	Family study using EHR	ACE	US	Both	28783162
Anxiety_Phobic_Disorder	Depression	0.4249	0.0096	1	Environmental correlation	Family study using EHR	ACE	US	Both	28783162
Anxiety_Phobic_Disorder	Depression	0.22		1	Environmental correlation	Twin study	ACE	Australia	Both	19750555
Anxiety_Phobic_Disorder	Depression	0.7382	0.0108	1	Genetic correlation	Family study using EHR	ACE	US	Both	28783162
Anxiety_Phobic_Disorder	Depression	0.8	0.14	1	Genetic correlation	SNP-based	LDSC	International	Both	26857599
Anxiety_Phobic_Disorder	Depression	0.7939	0.159	1	Genetic correlation	SNP-based	LDSC	International	Both	29930110
Anxiety_Phobic_Disorder	Depression	0.79		1	Genetic correlation	Twin study	ACE	Australia	Both	19750555
Anxiety_Phobic_Disorder	Depression	0.56998	0.00271	1	Phenotypic correlation	Family study using EHR	ACE	US	Both	28783162
Anxiety_Phobic_Disorder	Depression	0.42		1	Phenotypic correlation	Twin study	ACE	Australia	Both	19750555
Anxiety_Phobic_Disorder	Epilepsy_Related_Disorders	0.2606	0.256	1	Genetic correlation	SNP-based	LDSC	International	Both	29930110
Anxiety_Phobic_Disorder	Epilepsy_Related_Disorders	0.1437	0.4363	1	Genetic correlation	SNP-based	LDSC	International	Both	29930110
Anxiety_Phobic_Disorder	Epilepsy_Related_Disorders	0.1473	0.1602	1	Genetic correlation	SNP-based	LDSC	International	Both	29930110
Anxiety_Phobic_Disorder	Esophagitis	0.1222	0.0156	1	Environmental correlation	Family study using EHR	ACE	US	Both	28783162
Anxiety_Phobic_Disorder	Esophagitis	0.287	0.0262	1	Genetic correlation	Family study using EHR	ACE	US	Both	28783162
Anxiety_Phobic_Disorder	Esophagitis	0.1824	0.0048	1	Phenotypic correlation	Family study using EHR	ACE	US	Both	28783162
Anxiety_Phobic_Disorder	Eye_Inflammation	0.07699	0.00934	1	Environmental correlation	Family study using EHR	ACE	US	Both	28783162
Anxiety_Phobic_Disorder	Eye_Inflammation	0.15	0.0173	1	Genetic correlation	Family study using EHR	ACE	US	Both	28783162
Anxiety_Phobic_Disorder	Eye_Inflammation	0.10076	0.00356	1	Phenotypic correlation	Family study using EHR	ACE	US	Both	28783162
Anxiety_Phobic_Disorder	Fasciitis	0.0759	0.0126	1	Environmental correlation	Family study using EHR	ACE	US	Both	28783162
Anxiety_Phobic_Disorder	Fasciitis	0.1676	0.0197	1	Genetic correlation	Family study using EHR	ACE	US	Both	28783162
Anxiety_Phobic_Disorder	Fasciitis	0.10918	0.00453	1	Phenotypic correlation	Family study using EHR	ACE	US	Both	28783162
Anxiety_Phobic_Disorder	Gastritis_Duodenitis	0.2004	0.0104	1	Environmental correlation	Family study using EHR	ACE	US	Both	28783162
Anxiety_Phobic_Disorder	Gastritis_Duodenitis	0.2894	0.0194	1	Genetic correlation	Family study using EHR	ACE	US	Both	28783162
Anxiety_Phobic_Disorder	Gastritis_Duodenitis	0.22774	0.00347	1	Phenotypic correlation	Family study using EHR	ACE	US	Both	28783162
Anxiety_Phobic_Disorder	General_Hypertension	0.21607	0.00988	1	Environmental correlation	Family study using EHR	ACE	US	Both	28783162
Anxiety_Phobic_Disorder	General_Hypertension	0.1026	0.0131	1	Genetic correlation	Family study using EHR	ACE	US	Both	28783162
Anxiety_Phobic_Disorder	General_Hypertension	0.16788	0.00292	1	Phenotypic correlation	Family study using EHR	ACE	US	Both	28783162
Anxiety_Phobic_Disorder	IBS_Crohns_Disease	0.2094	0.0129	1	Environmental correlation	Family study using EHR	ACE	US	Both	28783162
Anxiety_Phobic_Disorder	IBS_Crohns_Disease	0.3859	0.0236	1	Genetic correlation	Family study using EHR	ACE	US	Both	28783162
Anxiety_Phobic_Disorder	IBS_Crohns_Disease	0.26474	0.00489	1	Phenotypic correlation	Family study using EHR	ACE	US	Both	28783162
Anxiety_Phobic_Disorder	Intellectual_Disability	0.19	0.1	1	Genetic correlation	SNP-based	LDSC	UK	Both	28530673
Anxiety_Phobic_Disorder	Lymphatic_Disorder	0.0852	0.0168	1	Environmental correlation	Family study using EHR	ACE	US	Both	28783162
Anxiety_Phobic_Disorder	Lymphatic_Disorder	0.2113	0.0364	1	Genetic correlation	Family study using EHR	ACE	US	Both	28783162
Anxiety_Phobic_Disorder	Lymphatic_Disorder	0.12024	0.00658	1	Phenotypic correlation	Family study using EHR	ACE	US	Both	28783162
Anxiety_Phobic_Disorder	Migraine	0.1333	0.0115	1	Environmental correlation	Family study using EHR	ACE	US	Both	28783162
Anxiety_Phobic_Disorder	Migraine	0.3741	0.0169	1	Genetic correlation	Family study using EHR	ACE	US	Both	28783162
Anxiety_Phobic_Disorder	Migraine	0.2417	0.1042	1	Genetic correlation	SNP-based	LDSC	International	Both	29930110
Anxiety_Phobic_Disorder	Migraine	0.2811	0.1751	1	Genetic correlation	SNP-based	LDSC	International	Both	29930110
Anxiety_Phobic_Disorder	Migraine	0.3014	0.2155	1	Genetic correlation	SNP-based	LDSC	International	Both	29930110
Anxiety_Phobic_Disorder	Migraine	0.22402	0.00379	1	Phenotypic correlation	Family study using EHR	ACE	US	Both	28783162
Anxiety_Phobic_Disorder	Mood_Disorder	0.3707	0.0178	1	Environmental correlation	Family study using EHR	ACE	US	Both	28783162
Anxiety_Phobic_Disorder	Mood_Disorder	0.5992	0.0218	1	Genetic correlation	Family study using EHR	ACE	US	Both	28783162
Anxiety_Phobic_Disorder	Mood_Disorder	0.4699	0.00493	1	Phenotypic correlation	Family study using EHR	ACE	US	Both	28783162
Anxiety_Phobic_Disorder	Multiple_Sclerosis_Other_Demyelinating_Disease	0.0699	0.1618	1	Genetic correlation	SNP-based	LDSC	International	Both	29930110
Anxiety_Phobic_Disorder	Non-Melanoma_Skin_Cancer	0.0212	0.0109	1	Environmental correlation	Family study using EHR	ACE	US	Both	28783162
Anxiety_Phobic_Disorder	Non-Melanoma_Skin_Cancer	0.1788	0.0139	1	Genetic correlation	Family study using EHR	ACE	US	Both	28783162
Anxiety_Phobic_Disorder	Non-Melanoma_Skin_Cancer	0.09193	0.00349	1	Phenotypic correlation	Family study using EHR	ACE	US	Both	28783162
Anxiety_Phobic_Disorder	Non-Rheumatic_Heart_Disease	0.1631	0.0129	1	Environmental correlation	Family study using EHR	ACE	US	Both	28783162
Anxiety_Phobic_Disorder	Non-Rheumatic_Heart_Disease	0.1099	0.0209	1	Genetic correlation	Family study using EHR	ACE	US	Both	28783162
Anxiety_Phobic_Disorder	Non-Rheumatic_Heart_Disease	0.14299	0.00443	1	Phenotypic correlation	Family study using EHR	ACE	US	Both	28783162
Anxiety_Phobic_Disorder	OCD	0.3745	0.2084	1	Genetic correlation	SNP-based	LDSC	International	Both	29930110
Anxiety_Phobic_Disorder	OCD	0.55	0.0125	1	Phenotypic correlation	Twin study	ACE	Australia	Both	26494870
Anxiety_Phobic_Disorder	Osteoarthritis	0.13968	0.00909	1	Environmental correlation	Family study using EHR	ACE	US	Both	28783162
Anxiety_Phobic_Disorder	Osteoarthritis	0.2177	0.0175	1	Genetic correlation	Family study using EHR	ACE	US	Both	28783162
Anxiety_Phobic_Disorder	Osteoarthritis	0.16188	0.00331	1	Phenotypic correlation	Family study using EHR	ACE	US	Both	28783162
Anxiety_Phobic_Disorder	Parkinsons_Disease	-0.0642	0.1631	1	Genetic correlation	SNP-based	LDSC	International	Both	29930110
Anxiety_Phobic_Disorder	Psoriasis_Related_Disorders	0.0181	0.0147	1	Environmental correlation	Family study using EHR	ACE	US	Both	28783162
Anxiety_Phobic_Disorder	Psoriasis_Related_Disorders	0.1506	0.0242	1	Genetic correlation	Family study using EHR	ACE	US	Both	28783162
Anxiety_Phobic_Disorder	Psoriasis_Related_Disorders	0.06377	0.00556	1	Phenotypic correlation	Family study using EHR	ACE	US	Both	28783162
Anxiety_Phobic_Disorder	PTSD	-0.0028	0.3413	1	Genetic correlation	SNP-based	LDSC	International	Both	29930110
Anxiety_Phobic_Disorder	Schizophrenia_Related_Psychosis	0.4287	0.0239	1	Environmental correlation	Family study using EHR	ACE	US	Both	28783162
Anxiety_Phobic_Disorder	Schizophrenia_Related_Psychosis	0.4411	0.0256	1	Genetic correlation	Family study using EHR	ACE	US	Both	28783162
Anxiety_Phobic_Disorder	Schizophrenia_Related_Psychosis	0.2582	0.0898	1	Genetic correlation	SNP-based	LDSC	International	Both	29930110
Anxiety_Phobic_Disorder	Schizophrenia_Related_Psychosis	0.43166	0.00577	1	Phenotypic correlation	Family study using EHR	ACE	US	Both	28783162
Anxiety_Phobic_Disorder	Sleep_Disorder	0.59	0.15	1	Genetic correlation	SNP-based	LDSC	International	Both	26754954
Anxiety_Phobic_Disorder	Substance_Abuse	0.2629	0.0102	1	Environmental correlation	Family study using EHR	ACE	US	Both	28783162
Anxiety_Phobic_Disorder	Substance_Abuse	0.513	0.015	1	Genetic correlation	Family study using EHR	ACE	US	Both	28783162
Anxiety_Phobic_Disorder	Substance_Abuse	0.36286	0.00319	1	Phenotypic correlation	Family study using EHR	ACE	US	Both	28783162
Anxiety_Phobic_Disorder	Tics_Tourettes	0.1925	0.1572	1	Genetic correlation	SNP-based	LDSC	International	Both	29930110
Anxiety_Phobic_Disorder	Type_I_Diabetes_Mellitus	0.0575	0.0192	1	Environmental correlation	Family study using EHR	ACE	US	Both	28783162
Anxiety_Phobic_Disorder	Type_I_Diabetes_Mellitus	0.0283	0.0225	1	Genetic correlation	Family study using EHR	ACE	US	Both	28783162
Anxiety_Phobic_Disorder	Type_I_Diabetes_Mellitus	0.04402	0.00642	1	Phenotypic correlation	Family study using EHR	ACE	US	Both	28783162
Anxiety_Phobic_Disorder	Upper_Respiratory_Inflammation	0.0865	0.0107	1	Environmental correlation	Family study using EHR	ACE	US	Both	28783162
Anxiety_Phobic_Disorder	Upper_Respiratory_Inflammation	0.3236	0.0191	1	Genetic correlation	Family study using EHR	ACE	US	Both	28783162
Anxiety_Phobic_Disorder	Upper_Respiratory_Inflammation	0.16456	0.00382	1	Phenotypic correlation	Family study using EHR	ACE	US	Both	28783162
Asthma	Atopic_Contact_Dermatitis	0.08494	0.00798	1	Environmental correlation	Family study using EHR	ACE	US	Both	28783162
Asthma	Atopic_Contact_Dermatitis	0.326	0.017	1	Genetic correlation	Family study using EHR	ACE	US	Both	28783162
Asthma	Atopic_Contact_Dermatitis	0.35	0.0625	1	Genetic correlation	Twin study	ACE	Sweden	Both	9404559
Asthma	Atopic_Contact_Dermatitis	0.25	0.17	1	Non-shared environmental correlation	Twin study	ACE	Sweden	Both	9404559
Asthma	Atopic_Contact_Dermatitis	0.15063	0.00314	1	Phenotypic correlation	Family study using EHR	ACE	US	Both	28783162
Asthma	Atopic_Contact_Dermatitis	0.3		1	Phenotypic correlation	Twin study	ACE	Sweden	Both	9404559
Asthma	Benign_Skin_Neoplasm	0.0491	0.0109	1	Environmental correlation	Family study using EHR	ACE	US	Both	28783162
Asthma	Benign_Skin_Neoplasm	0.0709	0.012	1	Genetic correlation	Family study using EHR	ACE	US	Both	28783162
Asthma	Benign_Skin_Neoplasm	0.0592	0.00374	1	Phenotypic correlation	Family study using EHR	ACE	US	Both	28783162
Asthma	Bipolar_Disorder	0.104	0.0212	1	Environmental correlation	Family study using EHR	ACE	US	Both	28783162
Asthma	Bipolar_Disorder	0.2313	0.0182	1	Genetic correlation	Family study using EHR	ACE	US	Both	28783162
Asthma	Bipolar_Disorder	0.16871	0.00572	1	Phenotypic correlation	Family study using EHR	ACE	US	Both	28783162
Asthma	Cardiac_Dysrhythmia	0.1101	0.0115	1	Environmental correlation	Family study using EHR	ACE	US	Both	28783162
Asthma	Cardiac_Dysrhythmia	0.3109	0.0233	1	Genetic correlation	Family study using EHR	ACE	US	Both	28783162
Asthma	Cardiac_Dysrhythmia	0.16975	0.00434	1	Phenotypic correlation	Family study using EHR	ACE	US	Both	28783162
Asthma	Chronic_Sinusitis	0.2122	0.0111	1	Environmental correlation	Family study using EHR	ACE	US	Both	28783162
Asthma	Chronic_Sinusitis	0.358	0.0124	1	Genetic correlation	Family study using EHR	ACE	US	Both	28783162
Asthma	Chronic_Sinusitis	0.27907	0.00333	1	Phenotypic correlation	Family study using EHR	ACE	US	Both	28783162
Asthma	Cystitis_Urethritis	0.0202	0.0146	1	Environmental correlation	Family study using EHR	ACE	US	Both	28783162
Asthma	Cystitis_Urethritis	0.228	0.024	1	Genetic correlation	Family study using EHR	ACE	US	Both	28783162
Asthma	Cystitis_Urethritis	0.09477	0.00531	1	Phenotypic correlation	Family study using EHR	ACE	US	Both	28783162
Asthma	Depression	0.0811	0.012	1	Environmental correlation	Family study using EHR	ACE	US	Both	28783162
Asthma	Depression	0.2656	0.0123	1	Genetic correlation	Family study using EHR	ACE	US	Both	28783162
Asthma	Depression	0.16981	0.00375	1	Phenotypic correlation	Family study using EHR	ACE	US	Both	28783162
Asthma	Esophagitis	0.0844	0.0167	1	Environmental correlation	Family study using EHR	ACE	US	Both	28783162
Asthma	Esophagitis	0.3278	0.0256	1	Genetic correlation	Family study using EHR	ACE	US	Both	28783162
Asthma	Esophagitis	0.17882	0.00538	1	Phenotypic correlation	Family study using EHR	ACE	US	Both	28783162
Asthma	Eye_Inflammation	0.08588	0.00901	1	Environmental correlation	Family study using EHR	ACE	US	Both	28783162
Asthma	Eye_Inflammation	0.214	0.0173	1	Genetic correlation	Family study using EHR	ACE	US	Both	28783162
Asthma	Eye_Inflammation	0.12884	0.00365	1	Phenotypic correlation	Family study using EHR	ACE	US	Both	28783162
Asthma	Fasciitis	0.0733	0.0145	1	Environmental correlation	Family study using EHR	ACE	US	Both	28783162
Asthma	Fasciitis	0.2332	0.0209	1	Genetic correlation	Family study using EHR	ACE	US	Both	28783162
Asthma	Fasciitis	0.13318	0.00479	1	Phenotypic correlation	Family study using EHR	ACE	US	Both	28783162
Asthma	Gastritis_Duodenitis	0.0912	0.0107	1	Environmental correlation	Family study using EHR	ACE	US	Both	28783162
Asthma	Gastritis_Duodenitis	0.3827	0.0196	1	Genetic correlation	Family study using EHR	ACE	US	Both	28783162
Asthma	Gastritis_Duodenitis	0.18955	0.00396	1	Phenotypic correlation	Family study using EHR	ACE	US	Both	28783162
Asthma	General_Hypertension	0.1013	0.0113	1	Environmental correlation	Family study using EHR	ACE	US	Both	28783162
Asthma	General_Hypertension	0.2633	0.0137	1	Genetic correlation	Family study using EHR	ACE	US	Both	28783162
Asthma	General_Hypertension	0.27	0.06	1	Genetic correlation	SNP-based	GREML	International	Both	26523775
Asthma	General_Hypertension	0.075	0.008	1	Genetic correlation	SNP-based	GREML	International	Both	https://www.biorxiv.org/content/biorxiv/early/2015/06/05/016527.full.pdf
Asthma	General_Hypertension	0.17151	0.00349	1	Phenotypic correlation	Family study using EHR	ACE	US	Both	28783162
Asthma	IBS_Crohns_Disease	0.0289	0.0146	1	Environmental correlation	Family study using EHR	ACE	US	Both	28783162
Asthma	IBS_Crohns_Disease	0.3923	0.0266	1	Genetic correlation	Family study using EHR	ACE	US	Both	28783162
Asthma	IBS_Crohns_Disease	0.15161	0.00531	1	Phenotypic correlation	Family study using EHR	ACE	US	Both	28783162
Asthma	Lymphatic_Disorder	0.0411	0.0174	1	Environmental correlation	Family study using EHR	ACE	US	Both	28783162
Asthma	Lymphatic_Disorder	0.346	0.044	1	Genetic correlation	Family study using EHR	ACE	US	Both	28783162
Asthma	Lymphatic_Disorder	0.12827	0.00662	1	Phenotypic correlation	Family study using EHR	ACE	US	Both	28783162
Asthma	Macular_Degeneration	0.04	0.086	1	Genetic correlation	SNP-based	GREML	International	Both	26523775
Asthma	Macular_Degeneration	0.039	0.012	1	Genetic correlation	SNP-based	GREML	International	Both	https://www.biorxiv.org/content/biorxiv/early/2015/06/05/016527.full.pdf
Asthma	Migraine	0.0431	0.0125	1	Environmental correlation	Family study using EHR	ACE	US	Both	28783162
Asthma	Migraine	0.3701	0.0176	1	Genetic correlation	Family study using EHR	ACE	US	Both	28783162
Asthma	Migraine	0.1706	0.0042	1	Phenotypic correlation	Family study using EHR	ACE	US	Both	28783162
Asthma	Mood_Disorder	0.0519	0.0235	1	Environmental correlation	Family study using EHR	ACE	US	Both	28783162
Asthma	Mood_Disorder	0.2365	0.0234	1	Genetic correlation	Family study using EHR	ACE	US	Both	28783162
Asthma	Mood_Disorder	0.13772	0.00692	1	Phenotypic correlation	Family study using EHR	ACE	US	Both	28783162
Asthma	Non-Melanoma_Skin_Cancer	0.0512	0.0121	1	Environmental correlation	Family study using EHR	ACE	US	Both	28783162
Asthma	Non-Melanoma_Skin_Cancer	0.0457	0.0141	1	Genetic correlation	Family study using EHR	ACE	US	Both	28783162
Asthma	Non-Melanoma_Skin_Cancer	0.0486	0.00359	1	Phenotypic correlation	Family study using EHR	ACE	US	Both	28783162
Asthma	Non-Rheumatic_Heart_Disease	0.1069	0.0131	1	Environmental correlation	Family study using EHR	ACE	US	Both	28783162
Asthma	Non-Rheumatic_Heart_Disease	0.2385	0.0217	1	Genetic correlation	Family study using EHR	ACE	US	Both	28783162
Asthma	Non-Rheumatic_Heart_Disease	0.15515	0.00475	1	Phenotypic correlation	Family study using EHR	ACE	US	Both	28783162
Asthma	Non-Specific_Cardiovascular_Disease	0.29	0.07	1	Genetic correlation	SNP-based	GREML	International	Both	26523775
Asthma	Non-Specific_Cardiovascular_Disease	0.127	0.008	1	Genetic correlation	SNP-based	GREML	International	Both	https://www.biorxiv.org/content/biorxiv/early/2015/06/05/016527.full.pdf
Asthma	Osteoarthritis	0.1221	0.0109	1	Environmental correlation	Family study using EHR	ACE	US	Both	28783162
Asthma	Osteoarthritis	0.3347	0.0202	1	Genetic correlation	Family study using EHR	ACE	US	Both	28783162
Asthma	Osteoarthritis	0.35	0.09	1	Genetic correlation	SNP-based	GREML	International	Both	26523775
Asthma	Osteoarthritis	0.115	0.007	1	Genetic correlation	SNP-based	GREML	International	Both	https://www.biorxiv.org/content/biorxiv/early/2015/06/05/016527.full.pdf
Asthma	Osteoarthritis	0.18831	0.00398	1	Phenotypic correlation	Family study using EHR	ACE	US	Both	28783162
Asthma	Osteoporosis	-0.034	0.088	1	Genetic correlation	SNP-based	GREML	International	Both	26523775
Asthma	Osteoporosis	0.055	0.01	1	Genetic correlation	SNP-based	GREML	International	Both	https://www.biorxiv.org/content/biorxiv/early/2015/06/05/016527.full.pdf
Asthma	Psoriasis_Related_Disorders	0.0185	0.0161	1	Environmental correlation	Family study using EHR	ACE	US	Both	28783162
Asthma	Psoriasis_Related_Disorders	0.1358	0.0285	1	Genetic correlation	Family study using EHR	ACE	US	Both	28783162
Asthma	Psoriasis_Related_Disorders	0.0595	0.0056	1	Phenotypic correlation	Family study using EHR	ACE	US	Both	28783162
Asthma	Schizophrenia_Related_Psychosis	0.05	0.025	1	Environmental correlation	Family study using EHR	ACE	US	Both	28783162
Asthma	Schizophrenia_Related_Psychosis	0.248	0.0264	1	Genetic correlation	Family study using EHR	ACE	US	Both	28783162
Asthma	Schizophrenia_Related_Psychosis	0.14393	0.00719	1	Phenotypic correlation	Family study using EHR	ACE	US	Both	28783162
Asthma	Sleep_Disorder	0.13	0.1	1	Genetic correlation	Polygenic risk score	PRS	International	Both	20860503
Asthma	Substance_Abuse	0.0956	0.0113	1	Environmental correlation	Family study using EHR	ACE	US	Both	28783162
Asthma	Substance_Abuse	0.1831	0.0154	1	Genetic correlation	Family study using EHR	ACE	US	Both	28783162
Asthma	Substance_Abuse	0.13183	0.00417	1	Phenotypic correlation	Family study using EHR	ACE	US	Both	28783162
Asthma	Type_I_Diabetes_Mellitus	0.00803	0.02081	1	Environmental correlation	Family study using EHR	ACE	US	Both	28783162
Asthma	Type_I_Diabetes_Mellitus	0.2146	0.0216	1	Genetic correlation	Family study using EHR	ACE	US	Both	28783162
Asthma	Type_I_Diabetes_Mellitus	0.1042	0.00637	1	Phenotypic correlation	Family study using EHR	ACE	US	Both	28783162
Asthma	Type_II_Diabetes_Mellitus	0.288	0.069	1	Genetic correlation	SNP-based	GREML	International	Both	26523775
Asthma	Type_II_Diabetes_Mellitus	0.074	0.009	1	Genetic correlation	SNP-based	GREML	International	Both	https://www.biorxiv.org/content/biorxiv/early/2015/06/05/016527.full.pdf
Asthma	Upper_Respiratory_Inflammation	0.2045	0.0113	1	Environmental correlation	Family study using EHR	ACE	US	Both	28783162
Asthma	Upper_Respiratory_Inflammation	0.3698	0.0205	1	Genetic correlation	Family study using EHR	ACE	US	Both	28783162
Asthma	Upper_Respiratory_Inflammation	0.25822	0.00414	1	Phenotypic correlation	Family study using EHR	ACE	US	Both	28783162
Atopic_Contact_Dermatitis	Benign_Skin_Neoplasm	0.1254	0.00756	1	Environmental correlation	Family study using EHR	ACE	US	Both	28783162
Atopic_Contact_Dermatitis	Benign_Skin_Neoplasm	0.3647	0.0145	1	Genetic correlation	Family study using EHR	ACE	US	Both	28783162
Atopic_Contact_Dermatitis	Benign_Skin_Neoplasm	0.19255	0.00271	1	Phenotypic correlation	Family study using EHR	ACE	US	Both	28783162
Atopic_Contact_Dermatitis	Bipolar_Disorder	0.1196	0.0165	1	Environmental correlation	Family study using EHR	ACE	US	Both	28783162
Atopic_Contact_Dermatitis	Bipolar_Disorder	0.0929	0.0224	1	Genetic correlation	Family study using EHR	ACE	US	Both	28783162
Atopic_Contact_Dermatitis	Bipolar_Disorder	0.09687	0.00513	1	Phenotypic correlation	Family study using EHR	ACE	US	Both	28783162
Atopic_Contact_Dermatitis	Cardiac_Dysrhythmia	0.05245	0.00879	1	Environmental correlation	Family study using EHR	ACE	US	Both	28783162
Atopic_Contact_Dermatitis	Cardiac_Dysrhythmia	0.3031	0.0303	1	Genetic correlation	Family study using EHR	ACE	US	Both	28783162
Atopic_Contact_Dermatitis	Cardiac_Dysrhythmia	0.10438	0.00377	1	Phenotypic correlation	Family study using EHR	ACE	US	Both	28783162
Atopic_Contact_Dermatitis	Chronic_Sinusitis	0.09108	0.00877	1	Environmental correlation	Family study using EHR	ACE	US	Both	28783162
Atopic_Contact_Dermatitis	Chronic_Sinusitis	0.3374	0.0178	1	Genetic correlation	Family study using EHR	ACE	US	Both	28783162
Atopic_Contact_Dermatitis	Chronic_Sinusitis	0.16147	0.00324	1	Phenotypic correlation	Family study using EHR	ACE	US	Both	28783162
Atopic_Contact_Dermatitis	Cystitis_Urethritis	0.07658	0.00989	1	Environmental correlation	Family study using EHR	ACE	US	Both	28783162
Atopic_Contact_Dermatitis	Cystitis_Urethritis	0.2561	0.0287	1	Genetic correlation	Family study using EHR	ACE	US	Both	28783162
Atopic_Contact_Dermatitis	Cystitis_Urethritis	0.11823	0.00435	1	Phenotypic correlation	Family study using EHR	ACE	US	Both	28783162
Atopic_Contact_Dermatitis	Depression	0.0925	0.00888	1	Environmental correlation	Family study using EHR	ACE	US	Both	28783162
Atopic_Contact_Dermatitis	Depression	0.1632	0.0155	1	Genetic correlation	Family study using EHR	ACE	US	Both	28783162
Atopic_Contact_Dermatitis	Depression	0.10847	0.00347	1	Phenotypic correlation	Family study using EHR	ACE	US	Both	28783162
Atopic_Contact_Dermatitis	Esophagitis	0.064	0.0132	1	Environmental correlation	Family study using EHR	ACE	US	Both	28783162
Atopic_Contact_Dermatitis	Esophagitis	0.2682	0.0341	1	Genetic correlation	Family study using EHR	ACE	US	Both	28783162
Atopic_Contact_Dermatitis	Esophagitis	0.11561	0.00503	1	Phenotypic correlation	Family study using EHR	ACE	US	Both	28783162
Atopic_Contact_Dermatitis	Eye_Inflammation	0.10152	0.00723	1	Environmental correlation	Family study using EHR	ACE	US	Both	28783162
Atopic_Contact_Dermatitis	Eye_Inflammation	0.398	0.0235	1	Genetic correlation	Family study using EHR	ACE	US	Both	28783162
Atopic_Contact_Dermatitis	Eye_Inflammation	0.16882	0.00327	1	Phenotypic correlation	Family study using EHR	ACE	US	Both	28783162
Atopic_Contact_Dermatitis	Fasciitis	0.05915	0.00933	1	Environmental correlation	Family study using EHR	ACE	US	Both	28783162
Atopic_Contact_Dermatitis	Fasciitis	0.38	0.0267	1	Genetic correlation	Family study using EHR	ACE	US	Both	28783162
Atopic_Contact_Dermatitis	Fasciitis	0.13868	0.00385	1	Phenotypic correlation	Family study using EHR	ACE	US	Both	28783162
Atopic_Contact_Dermatitis	Gastritis_Duodenitis	0.06739	0.00788	1	Environmental correlation	Family study using EHR	ACE	US	Both	28783162
Atopic_Contact_Dermatitis	Gastritis_Duodenitis	0.3641	0.0249	1	Genetic correlation	Family study using EHR	ACE	US	Both	28783162
Atopic_Contact_Dermatitis	Gastritis_Duodenitis	0.13435	0.00338	1	Phenotypic correlation	Family study using EHR	ACE	US	Both	28783162
Atopic_Contact_Dermatitis	General_Hypertension	0.07273	0.00782	1	Environmental correlation	Family study using EHR	ACE	US	Both	28783162
Atopic_Contact_Dermatitis	General_Hypertension	0.1427	0.0162	1	Genetic correlation	Family study using EHR	ACE	US	Both	28783162
Atopic_Contact_Dermatitis	General_Hypertension	0.09011	0.00291	1	Phenotypic correlation	Family study using EHR	ACE	US	Both	28783162
Atopic_Contact_Dermatitis	IBS_Crohns_Disease	0.07	0.0105	1	Environmental correlation	Family study using EHR	ACE	US	Both	28783162
Atopic_Contact_Dermatitis	IBS_Crohns_Disease	0.3978	0.0349	1	Genetic correlation	Family study using EHR	ACE	US	Both	28783162
Atopic_Contact_Dermatitis	IBS_Crohns_Disease	0.14307	0.00436	1	Phenotypic correlation	Family study using EHR	ACE	US	Both	28783162
Atopic_Contact_Dermatitis	Lymphatic_Disorder	0.0719	0.0133	1	Environmental correlation	Family study using EHR	ACE	US	Both	28783162
Atopic_Contact_Dermatitis	Lymphatic_Disorder	0.3238	0.0468	1	Genetic correlation	Family study using EHR	ACE	US	Both	28783162
Atopic_Contact_Dermatitis	Lymphatic_Disorder	0.12175	0.00569	1	Phenotypic correlation	Family study using EHR	ACE	US	Both	28783162
Atopic_Contact_Dermatitis	Migraine	0.06329	0.00845	1	Environmental correlation	Family study using EHR	ACE	US	Both	28783162
Atopic_Contact_Dermatitis	Migraine	0.2824	0.0216	1	Genetic correlation	Family study using EHR	ACE	US	Both	28783162
Atopic_Contact_Dermatitis	Migraine	0.11902	0.00356	1	Phenotypic correlation	Family study using EHR	ACE	US	Both	28783162
Atopic_Contact_Dermatitis	Mood_Disorder	0.0697	0.0168	1	Environmental correlation	Family study using EHR	ACE	US	Both	28783162
Atopic_Contact_Dermatitis	Mood_Disorder	0.15	0.032	1	Genetic correlation	Family study using EHR	ACE	US	Both	28783162
Atopic_Contact_Dermatitis	Mood_Disorder	0.09057	0.00648	1	Phenotypic correlation	Family study using EHR	ACE	US	Both	28783162
Atopic_Contact_Dermatitis	Non-Melanoma_Skin_Cancer	0.17871	0.00797	1	Environmental correlation	Family study using EHR	ACE	US	Both	28783162
Atopic_Contact_Dermatitis	Non-Melanoma_Skin_Cancer	0.287	0.015	1	Genetic correlation	Family study using EHR	ACE	US	Both	28783162
Atopic_Contact_Dermatitis	Non-Melanoma_Skin_Cancer	0.20241	0.00301	1	Phenotypic correlation	Family study using EHR	ACE	US	Both	28783162
Atopic_Contact_Dermatitis	Non-Rheumatic_Heart_Disease	0.0676	0.0104	1	Environmental correlation	Family study using EHR	ACE	US	Both	28783162
Atopic_Contact_Dermatitis	Non-Rheumatic_Heart_Disease	0.1592	0.0284	1	Genetic correlation	Family study using EHR	ACE	US	Both	28783162
Atopic_Contact_Dermatitis	Non-Rheumatic_Heart_Disease	0.0896	0.00382	1	Phenotypic correlation	Family study using EHR	ACE	US	Both	28783162
Atopic_Contact_Dermatitis	Osteoarthritis	0.09644	0.00751	1	Environmental correlation	Family study using EHR	ACE	US	Both	28783162
Atopic_Contact_Dermatitis	Osteoarthritis	0.3499	0.0242	1	Genetic correlation	Family study using EHR	ACE	US	Both	28783162
Atopic_Contact_Dermatitis	Osteoarthritis	0.15068	0.00336	1	Phenotypic correlation	Family study using EHR	ACE	US	Both	28783162
Atopic_Contact_Dermatitis	Psoriasis_Related_Disorders	0.2373	0.0111	1	Environmental correlation	Family study using EHR	ACE	US	Both	28783162
Atopic_Contact_Dermatitis	Psoriasis_Related_Disorders	0.3552	0.0291	1	Genetic correlation	Family study using EHR	ACE	US	Both	28783162
Atopic_Contact_Dermatitis	Psoriasis_Related_Disorders	0.26322	0.00497	1	Phenotypic correlation	Family study using EHR	ACE	US	Both	28783162
Atopic_Contact_Dermatitis	Schizophrenia_Related_Psychosis	0.0913	0.0187	1	Environmental correlation	Family study using EHR	ACE	US	Both	28783162
Atopic_Contact_Dermatitis	Schizophrenia_Related_Psychosis	0.1053	0.0334	1	Genetic correlation	Family study using EHR	ACE	US	Both	28783162
Atopic_Contact_Dermatitis	Schizophrenia_Related_Psychosis	0.08947	0.00613	1	Phenotypic correlation	Family study using EHR	ACE	US	Both	28783162
Atopic_Contact_Dermatitis	Substance_Abuse	0.0662	0.00883	1	Environmental correlation	Family study using EHR	ACE	US	Both	28783162
Atopic_Contact_Dermatitis	Substance_Abuse	0.0443	0.02	1	Genetic correlation	Family study using EHR	ACE	US	Both	28783162
Atopic_Contact_Dermatitis	Substance_Abuse	0.05846	0.00323	1	Phenotypic correlation	Family study using EHR	ACE	US	Both	28783162
Atopic_Contact_Dermatitis	Type_I_Diabetes_Mellitus	0.0216	0.0153	1	Environmental correlation	Family study using EHR	ACE	US	Both	28783162
Atopic_Contact_Dermatitis	Type_I_Diabetes_Mellitus	0.066	0.0278	1	Genetic correlation	Family study using EHR	ACE	US	Both	28783162
Atopic_Contact_Dermatitis	Type_I_Diabetes_Mellitus	0.03399	0.00565	1	Phenotypic correlation	Family study using EHR	ACE	US	Both	28783162
Atopic_Contact_Dermatitis	Upper_Respiratory_Inflammation	0.08679	0.00876	1	Environmental correlation	Family study using EHR	ACE	US	Both	28783162
Atopic_Contact_Dermatitis	Upper_Respiratory_Inflammation	0.3715	0.0279	1	Genetic correlation	Family study using EHR	ACE	US	Both	28783162
Atopic_Contact_Dermatitis	Upper_Respiratory_Inflammation	0.15087	0.00369	1	Phenotypic correlation	Family study using EHR	ACE	US	Both	28783162
Autism	Bipolar_Disorder	0.04	0.06	1	Genetic correlation	SNP-based	GREML	International	Both	23933821
Autism	Bipolar_Disorder	0.044	0.1007	1	Genetic correlation	SNP-based	LDSC	International	Both	25642630
Autism	Bipolar_Disorder	0.0968	0.0665	1	Genetic correlation	SNP-based	LDSC	International	Both	29930110
Autism	Bipolar_Disorder	0.087	0.058	1	Genetic correlation	SNP-based	LDSC	UK	Both	26998691
Autism	Bipolar_Disorder	0.063	0.077	1	Genetic correlation	SNP-based	LDSC	UK	Both	27663502
Autism	Bipolar_Disorder	0.24		1	Genetic correlation	Twin study	AE	Sweden	Both	25118125
Autism	Cerebrovascular_Disease	0.1239	0.1904	1	Genetic correlation	SNP-based	LDSC	International	Both	29930110
Autism	Cerebrovascular_Disease	-0.1517	0.1254	1	Genetic correlation	SNP-based	LDSC	International	Both	29930110
Autism	Cerebrovascular_Disease	-0.2436	0.1631	1	Genetic correlation	SNP-based	LDSC	International	Both	29930110
Autism	Depression	0.05	0.09	1	Genetic correlation	SNP-based	GREML	International	Both	23933821
Autism	Depression	0.215	0.1439	1	Genetic correlation	SNP-based	LDSC	International	Both	25642630
Autism	Depression	0.1552	0.0602	1	Genetic correlation	SNP-based	LDSC	International	Both	29930110
Autism	Depression	0.139	0.082	1	Genetic correlation	SNP-based	LDSC	UK	Both	26998691
Autism	Depression	0.135	0.1	1	Genetic correlation	SNP-based	LDSC	UK	Both	27663502
Autism	Depression	0.32		1	Genetic correlation	Twin study	ACE	Sweden	Female	17121688
Autism	Depression	0.26		1	Genetic correlation	Twin study	ACE	Sweden	Male	17121688
Autism	Depression	0.02		1	Non-shared environmental correlation	Twin study	ACE	Sweden	Female	17121688
Autism	Depression	0.01		1	Non-shared environmental correlation	Twin study	ACE	Sweden	Male	17121688
Autism	Eating_Disorder	0.03	0.1012	1	Genetic correlation	SNP-based	LDSC	International	Both	25642630
Autism	Eating_Disorder	0.009	0.06	1	Genetic correlation	SNP-based	LDSC	UK	Both	27663502
Autism	Epilepsy_Related_Disorders	-0.3372	0.13	1	Genetic correlation	SNP-based	LDSC	International	Both	29930110
Autism	Epilepsy_Related_Disorders	-0.5292	0.2346	1	Genetic correlation	SNP-based	LDSC	International	Both	29930110
Autism	Epilepsy_Related_Disorders	-0.167	0.095	1	Genetic correlation	SNP-based	LDSC	International	Both	29930110
Autism	IBS_Crohns_Disease	-0.034	0.047	1	Genetic correlation	SNP-based	GREML	International	Both	23933821
Autism	IBS_Crohns_Disease	-0.07	0.06	1	Genetic correlation	SNP-based	GREML	International	Both	23933821
Autism	IBS_Crohns_Disease	-0.085	0.07188	1	Genetic correlation	SNP-based	LDSC	International	Both	25642630
Autism	Intellectual_Disability	-0.07	0.01	1	Genetic correlation	Polygenic risk score	PRS	UK	Both	25754080
Autism	Intellectual_Disability	-0.21	0.05	1	Genetic correlation	SNP-based	LDSC	UK	Both	28530673
Autism	Migraine	-0.077	0.0516	1	Genetic correlation	SNP-based	LDSC	International	Both	29930110
Autism	Migraine	0.1578	0.0898	1	Genetic correlation	SNP-based	LDSC	International	Both	29930110
Autism	Migraine	-0.0647	0.108	1	Genetic correlation	SNP-based	LDSC	International	Both	29930110
Autism	Motor_Neuron_Disease	-0.086	0.087	1	Genetic correlation	SNP-based	LDSC	International	Both	28322246
Autism	Multiple_Sclerosis_Other_Demyelinating_Disease	0.0243	0.0839	1	Genetic correlation	SNP-based	LDSC	International	Both	29930110
Autism	Non-Specific_Pain	-0.18	0.0972	1	Genetic correlation	SNP-based	LDSC	UK	Both	https://www.biorxiv.org/content/early/2018/07/06/362574.full.pdf+html
Autism	Obesity	0.027	0.06366	1	Genetic correlation	SNP-based	LDSC	International	Both	25642630
Autism	Obesity	0.041	0.0761	1	Genetic correlation	SNP-based	LDSC	International	Both	25642630
Autism	Obesity	0.086	0.09829	1	Genetic correlation	SNP-based	LDSC	International	Both	25642630
Autism	Obesity	0.003	0.06871	1	Genetic correlation	SNP-based	LDSC	International	Both	25642630
Autism	Obesity	0.03	0.054	1	Genetic correlation	SNP-based	LDSC	UK	Both	27663502
Autism	Obesity	0.027	0.064	1	Genetic correlation	SNP-based	LDSC	UK	Both	27663502
Autism	Obesity	0.057	0.095	1	Genetic correlation	SNP-based	LDSC	UK	Both	27663502
Autism	Obesity	0.001	0.056	1	Genetic correlation	SNP-based	LDSC	UK	Both	27663502
Autism	OCD	0.001	0.1064	1	Genetic correlation	SNP-based	LDSC	International	Both	29930110
Autism	Parkinsons_Disease	-0.1961	0.1012	1	Genetic correlation	SNP-based	LDSC	International	Both	29930110
Autism	PTSD	0.0346	0.1926	1	Genetic correlation	SNP-based	LDSC	International	Both	29930110
Autism	Pubertal_Dysfunction	-0.09	0.04	1	Genetic correlation	SNP-based	LDSC	International	Female	26548314
Autism	Rheumatoid_Arthritis_Related_Conditions	-0.15	0.09803	1	Genetic correlation	SNP-based	LDSC	International	Both	25642630
Autism	Rheumatoid_Arthritis_Related_Conditions	-0.077	0.057	1	Genetic correlation	SNP-based	LDSC	UK	Both	27663502
Autism	Schizophrenia_Related_Psychosis	0.16	0.06	1	Genetic correlation	SNP-based	GREML	International	Both	23933821
Autism	Schizophrenia_Related_Psychosis	0.14	0.08554	1	Genetic correlation	SNP-based	LDSC	International	Both	25642630
Autism	Schizophrenia_Related_Psychosis	0.2082	0.0577	1	Genetic correlation	SNP-based	LDSC	International	Both	29930110
Autism	Schizophrenia_Related_Psychosis	0.202	0.04	1	Genetic correlation	SNP-based	LDSC	UK	Both	26998691
Autism	Schizophrenia_Related_Psychosis	0.181	0.051	1	Genetic correlation	SNP-based	LDSC	UK	Both	27663502
Autism	Sleep_Disorder	0.1608	0.0652	1	Genetic correlation	SNP-based	LDSC	UK	Both	https://www.biorxiv.org/content/biorxiv/early/2016/02/02/038620.full.pdf
Autism	Sleep_Disorder	-0.03	0.08	1	Genetic correlation	SNP-based		International	Both	http://www.med.unc.edu/pgc
Autism	Tics_Tourettes	0.0582	0.0877	1	Genetic correlation	SNP-based	LDSC	International	Both	29930110
Autism	Type_II_Diabetes_Mellitus	-0.105	0.1253	1	Genetic correlation	SNP-based	LDSC	International	Both	25642630
Autism	Type_II_Diabetes_Mellitus	-0.048	0.078	1	Genetic correlation	SNP-based	LDSC	UK	Both	27663502
Autism	Ulcerative_Colitis	0.023	0.1207	1	Genetic correlation	SNP-based	LDSC	International	Both	25642630
Autism	Ulcerative_Colitis	0.003	0.066	1	Genetic correlation	SNP-based	LDSC	UK	Both	27663502
Benign_Skin_Neoplasm	Bipolar_Disorder	0.00593	0.01978	1	Environmental correlation	Family study using EHR	ACE	US	Both	28783162
Benign_Skin_Neoplasm	Bipolar_Disorder	0.0231	0.0148	1	Genetic correlation	Family study using EHR	ACE	US	Both	28783162
Benign_Skin_Neoplasm	Bipolar_Disorder	0.01571	0.00571	1	Phenotypic correlation	Family study using EHR	ACE	US	Both	28783162
Benign_Skin_Neoplasm	Cardiac_Dysrhythmia	0.0528	0.0107	1	Environmental correlation	Family study using EHR	ACE	US	Both	28783162
Benign_Skin_Neoplasm	Cardiac_Dysrhythmia	0.1625	0.0189	1	Genetic correlation	Family study using EHR	ACE	US	Both	28783162
Benign_Skin_Neoplasm	Cardiac_Dysrhythmia	0.0879	0.0034	1	Phenotypic correlation	Family study using EHR	ACE	US	Both	28783162
Benign_Skin_Neoplasm	Chronic_Sinusitis	0.0449	0.0122	1	Environmental correlation	Family study using EHR	ACE	US	Both	28783162
Benign_Skin_Neoplasm	Chronic_Sinusitis	0.1963	0.0118	1	Genetic correlation	Family study using EHR	ACE	US	Both	28783162
Benign_Skin_Neoplasm	Chronic_Sinusitis	0.12166	0.00335	1	Phenotypic correlation	Family study using EHR	ACE	US	Both	28783162
Benign_Skin_Neoplasm	Cystitis_Urethritis	0.059	0.0146	1	Environmental correlation	Family study using EHR	ACE	US	Both	28783162
Benign_Skin_Neoplasm	Cystitis_Urethritis	0.122	0.0195	1	Genetic correlation	Family study using EHR	ACE	US	Both	28783162
Benign_Skin_Neoplasm	Cystitis_Urethritis	0.082	0.0047	1	Phenotypic correlation	Family study using EHR	ACE	US	Both	28783162
Benign_Skin_Neoplasm	Depression	-0.00784	0.01029	1	Environmental correlation	Family study using EHR	ACE	US	Both	28783162
Benign_Skin_Neoplasm	Depression	0.14121	0.00885	1	Genetic correlation	Family study using EHR	ACE	US	Both	28783162
Benign_Skin_Neoplasm	Depression	0.0717	0.0035	1	Phenotypic correlation	Family study using EHR	ACE	US	Both	28783162
Benign_Skin_Neoplasm	Esophagitis	0.0235	0.0158	1	Environmental correlation	Family study using EHR	ACE	US	Both	28783162
Benign_Skin_Neoplasm	Esophagitis	0.2239	0.0202	1	Genetic correlation	Family study using EHR	ACE	US	Both	28783162
Benign_Skin_Neoplasm	Esophagitis	0.1077	0.00502	1	Phenotypic correlation	Family study using EHR	ACE	US	Both	28783162
Benign_Skin_Neoplasm	Eye_Inflammation	0.05935	0.00926	1	Environmental correlation	Family study using EHR	ACE	US	Both	28783162
Benign_Skin_Neoplasm	Eye_Inflammation	0.3019	0.0132	1	Genetic correlation	Family study using EHR	ACE	US	Both	28783162
Benign_Skin_Neoplasm	Eye_Inflammation	0.14965	0.00323	1	Phenotypic correlation	Family study using EHR	ACE	US	Both	28783162
Benign_Skin_Neoplasm	Fasciitis	0.068	0.0115	1	Environmental correlation	Family study using EHR	ACE	US	Both	28783162
Benign_Skin_Neoplasm	Fasciitis	0.2046	0.0162	1	Genetic correlation	Family study using EHR	ACE	US	Both	28783162
Benign_Skin_Neoplasm	Fasciitis	0.12313	0.00367	1	Phenotypic correlation	Family study using EHR	ACE	US	Both	28783162
Benign_Skin_Neoplasm	Gastritis_Duodenitis	0.0758	0.0112	1	Environmental correlation	Family study using EHR	ACE	US	Both	28783162
Benign_Skin_Neoplasm	Gastritis_Duodenitis	0.1034	0.0175	1	Genetic correlation	Family study using EHR	ACE	US	Both	28783162
Benign_Skin_Neoplasm	Gastritis_Duodenitis	0.08378	0.00346	1	Phenotypic correlation	Family study using EHR	ACE	US	Both	28783162
Benign_Skin_Neoplasm	General_Hypertension	0.1667	0.0108	1	Environmental correlation	Family study using EHR	ACE	US	Both	28783162
Benign_Skin_Neoplasm	General_Hypertension	-0.1324	0.0112	1	Genetic correlation	Family study using EHR	ACE	US	Both	28783162
Benign_Skin_Neoplasm	General_Hypertension	0.023	0.0029	1	Phenotypic correlation	Family study using EHR	ACE	US	Both	28783162
Benign_Skin_Neoplasm	IBS_Crohns_Disease	0.00782	0.01456	1	Environmental correlation	Family study using EHR	ACE	US	Both	28783162
Benign_Skin_Neoplasm	IBS_Crohns_Disease	0.3343	0.0221	1	Genetic correlation	Family study using EHR	ACE	US	Both	28783162
Benign_Skin_Neoplasm	IBS_Crohns_Disease	0.1309	0.00476	1	Phenotypic correlation	Family study using EHR	ACE	US	Both	28783162
Benign_Skin_Neoplasm	Lymphatic_Disorder	0.0564	0.0184	1	Environmental correlation	Family study using EHR	ACE	US	Both	28783162
Benign_Skin_Neoplasm	Lymphatic_Disorder	0.1439	0.0316	1	Genetic correlation	Family study using EHR	ACE	US	Both	28783162
Benign_Skin_Neoplasm	Lymphatic_Disorder	0.0818	0.0061	1	Phenotypic correlation	Family study using EHR	ACE	US	Both	28783162
Benign_Skin_Neoplasm	Migraine	0.0797	0.0121	1	Environmental correlation	Family study using EHR	ACE	US	Both	28783162
Benign_Skin_Neoplasm	Migraine	0.1324	0.0145	1	Genetic correlation	Family study using EHR	ACE	US	Both	28783162
Benign_Skin_Neoplasm	Migraine	0.10116	0.00377	1	Phenotypic correlation	Family study using EHR	ACE	US	Both	28783162
Benign_Skin_Neoplasm	Mood_Disorder	0.0487	0.0197	1	Environmental correlation	Family study using EHR	ACE	US	Both	28783162
Benign_Skin_Neoplasm	Mood_Disorder	0.0468	0.0193	1	Genetic correlation	Family study using EHR	ACE	US	Both	28783162
Benign_Skin_Neoplasm	Mood_Disorder	0.04772	0.00647	1	Phenotypic correlation	Family study using EHR	ACE	US	Both	28783162
Benign_Skin_Neoplasm	Non-Melanoma_Skin_Cancer	0.5828	0.0082	1	Environmental correlation	Family study using EHR	ACE	US	Both	28783162
Benign_Skin_Neoplasm	Non-Melanoma_Skin_Cancer	0.78063	0.00819	1	Genetic correlation	Family study using EHR	ACE	US	Both	28783162
Benign_Skin_Neoplasm	Non-Melanoma_Skin_Cancer	0.681	0.002	1	Phenotypic correlation	Family study using EHR	ACE	US	Both	28783162
Benign_Skin_Neoplasm	Non-Rheumatic_Heart_Disease	0.0524	0.0114	1	Environmental correlation	Family study using EHR	ACE	US	Both	28783162
Benign_Skin_Neoplasm	Non-Rheumatic_Heart_Disease	0.1581	0.0157	1	Genetic correlation	Family study using EHR	ACE	US	Both	28783162
Benign_Skin_Neoplasm	Non-Rheumatic_Heart_Disease	0.09512	0.00401	1	Phenotypic correlation	Family study using EHR	ACE	US	Both	28783162
Benign_Skin_Neoplasm	Osteoarthritis	0.08446	0.00967	1	Environmental correlation	Family study using EHR	ACE	US	Both	28783162
Benign_Skin_Neoplasm	Osteoarthritis	0.164	0.0166	1	Genetic correlation	Family study using EHR	ACE	US	Both	28783162
Benign_Skin_Neoplasm	Osteoarthritis	0.1092	0.00324	1	Phenotypic correlation	Family study using EHR	ACE	US	Both	28783162
Benign_Skin_Neoplasm	Psoriasis_Related_Disorders	0.0562	0.0149	1	Environmental correlation	Family study using EHR	ACE	US	Both	28783162
Benign_Skin_Neoplasm	Psoriasis_Related_Disorders	0.2315	0.0227	1	Genetic correlation	Family study using EHR	ACE	US	Both	28783162
Benign_Skin_Neoplasm	Psoriasis_Related_Disorders	0.12199	0.00512	1	Phenotypic correlation	Family study using EHR	ACE	US	Both	28783162
Benign_Skin_Neoplasm	Schizophrenia_Related_Psychosis	0.0128	0.0215	1	Environmental correlation	Family study using EHR	ACE	US	Both	28783162
Benign_Skin_Neoplasm	Schizophrenia_Related_Psychosis	-0.00792	0.01954	1	Genetic correlation	Family study using EHR	ACE	US	Both	28783162
Benign_Skin_Neoplasm	Schizophrenia_Related_Psychosis	0.00206	0.00712	1	Phenotypic correlation	Family study using EHR	ACE	US	Both	28783162
Benign_Skin_Neoplasm	Substance_Abuse	-0.00192	0.01343	1	Environmental correlation	Family study using EHR	ACE	US	Both	28783162
Benign_Skin_Neoplasm	Substance_Abuse	-0.0705	0.0155	1	Genetic correlation	Family study using EHR	ACE	US	Both	28783162
Benign_Skin_Neoplasm	Substance_Abuse	-0.033	0.0037	1	Phenotypic correlation	Family study using EHR	ACE	US	Both	28783162
Benign_Skin_Neoplasm	Type_I_Diabetes_Mellitus	0.0763	0.0204	1	Environmental correlation	Family study using EHR	ACE	US	Both	28783162
Benign_Skin_Neoplasm	Type_I_Diabetes_Mellitus	-0.1539	0.0189	1	Genetic correlation	Family study using EHR	ACE	US	Both	28783162
Benign_Skin_Neoplasm	Type_I_Diabetes_Mellitus	-0.04135	0.00593	1	Phenotypic correlation	Family study using EHR	ACE	US	Both	28783162
Benign_Skin_Neoplasm	Upper_Respiratory_Inflammation	0.0427	0.0117	1	Environmental correlation	Family study using EHR	ACE	US	Both	28783162
Benign_Skin_Neoplasm	Upper_Respiratory_Inflammation	0.2796	0.0175	1	Genetic correlation	Family study using EHR	ACE	US	Both	28783162
Benign_Skin_Neoplasm	Upper_Respiratory_Inflammation	0.13088	0.00359	1	Phenotypic correlation	Family study using EHR	ACE	US	Both	28783162
Biliary_Tract_Disease	Ulcerative_Colitis	0.64	0.027	1	Genetic correlation	SNP-based	GREML	UK	Both	26974007
Biliary_Tract_Disease	Ulcerative_Colitis	0.642348	0.027303	1	Genetic correlation	SNP-based	GREML	UK	Both	26974007
Bipolar_Disorder	Cardiac_Dysrhythmia	0.2014	0.0244	1	Environmental correlation	Family study using EHR	ACE	US	Both	28783162
Bipolar_Disorder	Cardiac_Dysrhythmia	0.2275	0.0316	1	Genetic correlation	Family study using EHR	ACE	US	Both	28783162
Bipolar_Disorder	Cardiac_Dysrhythmia	0.19294	0.00696	1	Phenotypic correlation	Family study using EHR	ACE	US	Both	28783162
Bipolar_Disorder	Cerebrovascular_Disease	-0.023	0.1114	1	Genetic correlation	SNP-based	LDSC	International	Both	29930110
Bipolar_Disorder	Cerebrovascular_Disease	0.178	0.091	1	Genetic correlation	SNP-based	LDSC	International	Both	29930110
Bipolar_Disorder	Cerebrovascular_Disease	0.2083	0.1025	1	Genetic correlation	SNP-based	LDSC	International	Both	29930110
Bipolar_Disorder	Chronic_Sinusitis	0.0825	0.0215	1	Environmental correlation	Family study using EHR	ACE	US	Both	28783162
Bipolar_Disorder	Chronic_Sinusitis	0.1702	0.0156	1	Genetic correlation	Family study using EHR	ACE	US	Both	28783162
Bipolar_Disorder	Chronic_Sinusitis	0.13076	0.00547	1	Phenotypic correlation	Family study using EHR	ACE	US	Both	28783162
Bipolar_Disorder	Cystitis_Urethritis	0.1241	0.0243	1	Environmental correlation	Family study using EHR	ACE	US	Both	28783162
Bipolar_Disorder	Cystitis_Urethritis	0.1774	0.0256	1	Genetic correlation	Family study using EHR	ACE	US	Both	28783162
Bipolar_Disorder	Cystitis_Urethritis	0.13984	0.00772	1	Phenotypic correlation	Family study using EHR	ACE	US	Both	28783162
Bipolar_Disorder	Depression	0.4989	0.0175	1	Environmental correlation	Family study using EHR	ACE	US	Both	28783162
Bipolar_Disorder	Depression	0.7109	0.0116	1	Genetic correlation	Family study using EHR	ACE	US	Both	28783162
Bipolar_Disorder	Depression	0.32	0.034	1	Genetic correlation	Polygenic risk score	PRS	International	Both	21926972
Bipolar_Disorder	Depression	0.119	0.018	1	Genetic correlation	Polygenic risk score	PRS	UK	Both	26303664
Bipolar_Disorder	Depression	0.47	0.06	1	Genetic correlation	SNP-based	GREML	International	Both	23933821
Bipolar_Disorder	Depression	0.478	0.106	1	Genetic correlation	SNP-based	LDSC	International	Both	25642630
Bipolar_Disorder	Depression	0.52	0.16677	1	Genetic correlation	SNP-based	LDSC	International	Both	27918536
Bipolar_Disorder	Depression	0.3507	0.0318	1	Genetic correlation	SNP-based	LDSC	International	Both	29930110
Bipolar_Disorder	Depression	0.636	0.081	1	Genetic correlation	SNP-based	LDSC	UK	Both	27663502
Bipolar_Disorder	Depression	0.62		1	Genetic correlation	Twin study	AE	Sweden	Both	25118125
Bipolar_Disorder	Depression	0.62169	0.00405	1	Phenotypic correlation	Family study using EHR	ACE	US	Both	28783162
Bipolar_Disorder	Eating_Disorder	0.112	0.08209	1	Genetic correlation	SNP-based	LDSC	International	Both	25642630
Bipolar_Disorder	Eating_Disorder	0.16	0.0973	1	Genetic correlation	SNP-based	LDSC	International	Both	27918536
Bipolar_Disorder	Eating_Disorder	0.158	0.05	1	Genetic correlation	SNP-based	LDSC	UK	Both	27663502
Bipolar_Disorder	Epilepsy_Related_Disorders	-0.0839	0.0719	1	Genetic correlation	SNP-based	LDSC	International	Both	29930110
Bipolar_Disorder	Epilepsy_Related_Disorders	-0.0761	0.1056	1	Genetic correlation	SNP-based	LDSC	International	Both	29930110
Bipolar_Disorder	Epilepsy_Related_Disorders	-0.0595	0.0562	1	Genetic correlation	SNP-based	LDSC	International	Both	29930110
Bipolar_Disorder	Esophagitis	0.0966	0.0288	1	Environmental correlation	Family study using EHR	ACE	US	Both	28783162
Bipolar_Disorder	Esophagitis	0.2117	0.0289	1	Genetic correlation	Family study using EHR	ACE	US	Both	28783162
Bipolar_Disorder	Esophagitis	0.14607	0.00846	1	Phenotypic correlation	Family study using EHR	ACE	US	Both	28783162
Bipolar_Disorder	Eye_Inflammation	0.066	0.0202	1	Environmental correlation	Family study using EHR	ACE	US	Both	28783162
Bipolar_Disorder	Eye_Inflammation	0.0633	0.0226	1	Genetic correlation	Family study using EHR	ACE	US	Both	28783162
Bipolar_Disorder	Eye_Inflammation	0.06036	0.00626	1	Phenotypic correlation	Family study using EHR	ACE	US	Both	28783162
Bipolar_Disorder	Fasciitis	0.0966	0.0222	1	Environmental correlation	Family study using EHR	ACE	US	Both	28783162
Bipolar_Disorder	Fasciitis	0.0707	0.0225	1	Genetic correlation	Family study using EHR	ACE	US	Both	28783162
Bipolar_Disorder	Fasciitis	0.07994	0.00803	1	Phenotypic correlation	Family study using EHR	ACE	US	Both	28783162
Bipolar_Disorder	Gastritis_Duodenitis	0.1622	0.0214	1	Environmental correlation	Family study using EHR	ACE	US	Both	28783162
Bipolar_Disorder	Gastritis_Duodenitis	0.2583	0.0248	1	Genetic correlation	Family study using EHR	ACE	US	Both	28783162
Bipolar_Disorder	Gastritis_Duodenitis	0.19085	0.00604	1	Phenotypic correlation	Family study using EHR	ACE	US	Both	28783162
Bipolar_Disorder	General_Hypertension	0.1985	0.0212	1	Environmental correlation	Family study using EHR	ACE	US	Both	28783162
Bipolar_Disorder	General_Hypertension	0.1257	0.0171	1	Genetic correlation	Family study using EHR	ACE	US	Both	28783162
Bipolar_Disorder	General_Hypertension	0.15611	0.00551	1	Phenotypic correlation	Family study using EHR	ACE	US	Both	28783162
Bipolar_Disorder	HIV	0.009	0.081	1	Genetic correlation	SNP-based	LDSC	US	Both	27752767
Bipolar_Disorder	IBS_Crohns_Disease	0.1301	0.0235	1	Environmental correlation	Family study using EHR	ACE	US	Both	28783162
Bipolar_Disorder	IBS_Crohns_Disease	0.282	0.0282	1	Genetic correlation	Family study using EHR	ACE	US	Both	28783162
Bipolar_Disorder	IBS_Crohns_Disease	-0.05	0.04	1	Genetic correlation	SNP-based	GREML	International	Both	23933821
Bipolar_Disorder	IBS_Crohns_Disease	0.126	0.06441	1	Genetic correlation	SNP-based	LDSC	International	Both	25642630
Bipolar_Disorder	IBS_Crohns_Disease	0.11	0.04	1	Genetic correlation	SNP-based	LDSC	International	Both	29930110
Bipolar_Disorder	IBS_Crohns_Disease	0.209	0.047	1	Genetic correlation	SNP-based	LDSC	UK	Both	27663502
Bipolar_Disorder	IBS_Crohns_Disease	0.18338	0.00832	1	Phenotypic correlation	Family study using EHR	ACE	US	Both	28783162
Bipolar_Disorder	Lymphatic_Disorder	0.1514	0.0288	1	Environmental correlation	Family study using EHR	ACE	US	Both	28783162
Bipolar_Disorder	Lymphatic_Disorder	0.00398	0.03902	1	Genetic correlation	Family study using EHR	ACE	US	Both	28783162
Bipolar_Disorder	Lymphatic_Disorder	0.0822	0.0102	1	Phenotypic correlation	Family study using EHR	ACE	US	Both	28783162
Bipolar_Disorder	Migraine	0.134	0.0222	1	Environmental correlation	Family study using EHR	ACE	US	Both	28783162
Bipolar_Disorder	Migraine	0.2842	0.0218	1	Genetic correlation	Family study using EHR	ACE	US	Both	28783162
Bipolar_Disorder	Migraine	-0.0251	0.0302	1	Genetic correlation	SNP-based	LDSC	International	Both	29930110
Bipolar_Disorder	Migraine	-0.0486	0.0532	1	Genetic correlation	SNP-based	LDSC	International	Both	29930110
Bipolar_Disorder	Migraine	0.001	0.0676	1	Genetic correlation	SNP-based	LDSC	International	Both	29930110
Bipolar_Disorder	Migraine	0.1992	0.0066	1	Phenotypic correlation	Family study using EHR	ACE	US	Both	28783162
Bipolar_Disorder	Mood_Disorder	0.6126	0.0218	1	Environmental correlation	Family study using EHR	ACE	US	Both	28783162
Bipolar_Disorder	Mood_Disorder	0.6805	0.0177	1	Genetic correlation	Family study using EHR	ACE	US	Both	28783162
Bipolar_Disorder	Mood_Disorder	0.64357	0.00497	1	Phenotypic correlation	Family study using EHR	ACE	US	Both	28783162
Bipolar_Disorder	Motor_Neuron_Disease	-0.019	0.066	1	Genetic correlation	SNP-based	LDSC	International	Both	28322246
Bipolar_Disorder	Multiple_Sclerosis_Other_Demyelinating_Disease	0.0001	0.0503	1	Genetic correlation	SNP-based	LDSC	International	Both	29930110
Bipolar_Disorder	Non-Melanoma_Skin_Cancer	0.0241	0.0202	1	Environmental correlation	Family study using EHR	ACE	US	Both	28783162
Bipolar_Disorder	Non-Melanoma_Skin_Cancer	0.0256	0.0154	1	Genetic correlation	Family study using EHR	ACE	US	Both	28783162
Bipolar_Disorder	Non-Melanoma_Skin_Cancer	0.02471	0.00626	1	Phenotypic correlation	Family study using EHR	ACE	US	Both	28783162
Bipolar_Disorder	Non-Rheumatic_Heart_Disease	0.1078	0.0238	1	Environmental correlation	Family study using EHR	ACE	US	Both	28783162
Bipolar_Disorder	Non-Rheumatic_Heart_Disease	0.0942	0.0231	1	Genetic correlation	Family study using EHR	ACE	US	Both	28783162
Bipolar_Disorder	Non-Rheumatic_Heart_Disease	-0.11	0.07	1	Genetic correlation	SNP-based	LDSC	International	Both	26414676
Bipolar_Disorder	Non-Rheumatic_Heart_Disease	0.09603	0.00809	1	Phenotypic correlation	Family study using EHR	ACE	US	Both	28783162
Bipolar_Disorder	Non-Specific_Pain	0.082	0.111	1	Genetic correlation	SNP-based	LDSC	UK	Both	https://www.biorxiv.org/content/early/2018/07/06/362574.full.pdf+html
Bipolar_Disorder	Obesity	-0.132	0.04603	1	Genetic correlation	SNP-based	LDSC	International	Both	25642630
Bipolar_Disorder	Obesity	-0.207	0.05918	1	Genetic correlation	SNP-based	LDSC	International	Both	25642630
Bipolar_Disorder	Obesity	-0.322	0.09168	1	Genetic correlation	SNP-based	LDSC	International	Both	25642630
Bipolar_Disorder	Obesity	-0.112	0.04986	1	Genetic correlation	SNP-based	LDSC	International	Both	25642630
Bipolar_Disorder	Obesity	-0.121	0.045	1	Genetic correlation	SNP-based	LDSC	UK	Both	27663502
Bipolar_Disorder	Obesity	-0.165	0.054	1	Genetic correlation	SNP-based	LDSC	UK	Both	27663502
Bipolar_Disorder	Obesity	-0.205	0.077	1	Genetic correlation	SNP-based	LDSC	UK	Both	27663502
Bipolar_Disorder	Obesity	-0.086	0.046	1	Genetic correlation	SNP-based	LDSC	UK	Both	27663502
Bipolar_Disorder	OCD	0.3108	0.068	1	Genetic correlation	SNP-based	LDSC	International	Both	29930110
Bipolar_Disorder	Osteoarthritis	0.0884	0.0188	1	Environmental correlation	Family study using EHR	ACE	US	Both	28783162
Bipolar_Disorder	Osteoarthritis	0.2364	0.0229	1	Genetic correlation	Family study using EHR	ACE	US	Both	28783162
Bipolar_Disorder	Osteoarthritis	0.1393	0.00643	1	Phenotypic correlation	Family study using EHR	ACE	US	Both	28783162
Bipolar_Disorder	Parkinsons_Disease	0.0773	0.0567	1	Genetic correlation	SNP-based	LDSC	International	Both	29930110
Bipolar_Disorder	Personality_Disorder	0.28	0.094	1	Genetic correlation	SNP-based	LDSC	Germany	Both	28632202
Bipolar_Disorder	Psoriasis_Related_Disorders	0.0462	0.0286	1	Environmental correlation	Family study using EHR	ACE	US	Both	28783162
Bipolar_Disorder	Psoriasis_Related_Disorders	0.0614	0.0302	1	Genetic correlation	Family study using EHR	ACE	US	Both	28783162
Bipolar_Disorder	Psoriasis_Related_Disorders	0.04955	0.00931	1	Phenotypic correlation	Family study using EHR	ACE	US	Both	28783162
Bipolar_Disorder	PTSD	0.16	0.1	1	Genetic correlation	SNP-based	LDSC	International	Both	28439101
Bipolar_Disorder	PTSD	0.0672	0.0911	1	Genetic correlation	SNP-based	LDSC	International	Both	29930110
Bipolar_Disorder	Pubertal_Dysfunction	0.08	0.04	1	Genetic correlation	SNP-based	LDSC	International	Female	26548314
Bipolar_Disorder	Rheumatoid_Arthritis_Related_Conditions	-0.102	0.08534	1	Genetic correlation	SNP-based	LDSC	International	Both	25642630
Bipolar_Disorder	Rheumatoid_Arthritis_Related_Conditions	-0.164	0.063	1	Genetic correlation	SNP-based	LDSC	UK	Both	27663502
Bipolar_Disorder	Schizophrenia_Related_Psychosis	0.625	0.0257	1	Environmental correlation	Family study using EHR	ACE	US	Both	28783162
Bipolar_Disorder	Schizophrenia_Related_Psychosis	0.698	0.0186	1	Genetic correlation	Family study using EHR	ACE	US	Both	28783162
Bipolar_Disorder	Schizophrenia_Related_Psychosis	0.212	0.018	1	Genetic correlation	Polygenic risk score	PRS	UK	Both	26303664
Bipolar_Disorder	Schizophrenia_Related_Psychosis	0.68	0.04	1	Genetic correlation	SNP-based	GREML	International	Both	23933821
Bipolar_Disorder	Schizophrenia_Related_Psychosis	0.794	0.03862	1	Genetic correlation	SNP-based	LDSC	International	Both	25642630
Bipolar_Disorder	Schizophrenia_Related_Psychosis	0.65	0.2085	1	Genetic correlation	SNP-based	LDSC	International	Both	27918536
Bipolar_Disorder	Schizophrenia_Related_Psychosis	0.6808	0.021	1	Genetic correlation	SNP-based	LDSC	International	Both	29930110
Bipolar_Disorder	Schizophrenia_Related_Psychosis	0.832	0.038	1	Genetic correlation	SNP-based	LDSC	UK	Both	27663502
Bipolar_Disorder	Schizophrenia_Related_Psychosis	0.44		1	Genetic correlation	Twin study	AE	Sweden	Both	25118125
Bipolar_Disorder	Schizophrenia_Related_Psychosis	0.66363	0.00539	1	Phenotypic correlation	Family study using EHR	ACE	US	Both	28783162
Bipolar_Disorder	Sleep_Disorder	0.043	0.114	1	Genetic correlation	Polygenic risk score	PRS	International	Both	21926972
Bipolar_Disorder	Sleep_Disorder	0.0634	0.0576	1	Genetic correlation	SNP-based	LDSC	UK	Both	https://www.biorxiv.org/content/biorxiv/early/2016/02/02/038620.full.pdf
Bipolar_Disorder	Substance_Abuse	0.4436	0.0239	1	Environmental correlation	Family study using EHR	ACE	US	Both	28783162
Bipolar_Disorder	Substance_Abuse	0.49	0.0213	1	Genetic correlation	Family study using EHR	ACE	US	Both	28783162
Bipolar_Disorder	Substance_Abuse	0.4556	0.0047	1	Phenotypic correlation	Family study using EHR	ACE	US	Both	28783162
Bipolar_Disorder	Tics_Tourettes	0.0309	0.053	1	Genetic correlation	SNP-based	LDSC	International	Both	29930110
Bipolar_Disorder	Type_I_Diabetes_Mellitus	0.1504	0.0303	1	Environmental correlation	Family study using EHR	ACE	US	Both	28783162
Bipolar_Disorder	Type_I_Diabetes_Mellitus	0.0787	0.0208	1	Genetic correlation	Family study using EHR	ACE	US	Both	28783162
Bipolar_Disorder	Type_I_Diabetes_Mellitus	0.01	0.09	1	Genetic correlation	SNP-based	LDSC	International	Both	26414676
Bipolar_Disorder	Type_I_Diabetes_Mellitus	0.1081	0.0103	1	Phenotypic correlation	Family study using EHR	ACE	US	Both	28783162
Bipolar_Disorder	Type_II_Diabetes_Mellitus	-0.164	0.07077	1	Genetic correlation	SNP-based	LDSC	International	Both	25642630
Bipolar_Disorder	Type_II_Diabetes_Mellitus	0.069	0.06	1	Genetic correlation	SNP-based	LDSC	UK	Both	27663502
Bipolar_Disorder	Ulcerative_Colitis	0.078	0.08029	1	Genetic correlation	SNP-based	LDSC	International	Both	25642630
Bipolar_Disorder	Ulcerative_Colitis	0.207	0.057	1	Genetic correlation	SNP-based	LDSC	UK	Both	27663502
Bipolar_Disorder	Upper_Respiratory_Inflammation	0.1175	0.0218	1	Environmental correlation	Family study using EHR	ACE	US	Both	28783162
Bipolar_Disorder	Upper_Respiratory_Inflammation	0.1553	0.0254	1	Genetic correlation	Family study using EHR	ACE	US	Both	28783162
Bipolar_Disorder	Upper_Respiratory_Inflammation	0.12508	0.00685	1	Phenotypic correlation	Family study using EHR	ACE	US	Both	28783162
Breast_Cancer	Ovarian_Cancer	0.484	0.131	1	Genetic correlation	Family study	Multivariate polygenic threshold model	US	Female	2491011
Cardiac_Dysrhythmia	Chronic_Sinusitis	0.0882	0.0115	1	Environmental correlation	Family study using EHR	ACE	US	Both	28783162
Cardiac_Dysrhythmia	Chronic_Sinusitis	0.2925	0.0217	1	Genetic correlation	Family study using EHR	ACE	US	Both	28783162
Cardiac_Dysrhythmia	Chronic_Sinusitis	0.15268	0.00371	1	Phenotypic correlation	Family study using EHR	ACE	US	Both	28783162
Cardiac_Dysrhythmia	Cystitis_Urethritis	0.0857	0.0139	1	Environmental correlation	Family study using EHR	ACE	US	Both	28783162
Cardiac_Dysrhythmia	Cystitis_Urethritis	0.1843	0.0369	1	Genetic correlation	Family study using EHR	ACE	US	Both	28783162
Cardiac_Dysrhythmia	Cystitis_Urethritis	0.1109	0.00555	1	Phenotypic correlation	Family study using EHR	ACE	US	Both	28783162
Cardiac_Dysrhythmia	Depression	0.1369	0.0117	1	Environmental correlation	Family study using EHR	ACE	US	Both	28783162
Cardiac_Dysrhythmia	Depression	0.2686	0.0198	1	Genetic correlation	Family study using EHR	ACE	US	Both	28783162
Cardiac_Dysrhythmia	Depression	0.17503	0.00431	1	Phenotypic correlation	Family study using EHR	ACE	US	Both	28783162
Cardiac_Dysrhythmia	Esophagitis	0.0641	0.0162	1	Environmental correlation	Family study using EHR	ACE	US	Both	28783162
Cardiac_Dysrhythmia	Esophagitis	0.4227	0.0393	1	Genetic correlation	Family study using EHR	ACE	US	Both	28783162
Cardiac_Dysrhythmia	Esophagitis	0.16507	0.00569	1	Phenotypic correlation	Family study using EHR	ACE	US	Both	28783162
Cardiac_Dysrhythmia	Eye_Inflammation	0.06066	0.00923	1	Environmental correlation	Family study using EHR	ACE	US	Both	28783162
Cardiac_Dysrhythmia	Eye_Inflammation	0.1844	0.0246	1	Genetic correlation	Family study using EHR	ACE	US	Both	28783162
Cardiac_Dysrhythmia	Eye_Inflammation	0.09138	0.00416	1	Phenotypic correlation	Family study using EHR	ACE	US	Both	28783162
Cardiac_Dysrhythmia	Fasciitis	0.0605	0.0136	1	Environmental correlation	Family study using EHR	ACE	US	Both	28783162
Cardiac_Dysrhythmia	Fasciitis	0.1573	0.0352	1	Genetic correlation	Family study using EHR	ACE	US	Both	28783162
Cardiac_Dysrhythmia	Fasciitis	0.08633	0.00487	1	Phenotypic correlation	Family study using EHR	ACE	US	Both	28783162
Cardiac_Dysrhythmia	Gastritis_Duodenitis	0.1314	0.0107	1	Environmental correlation	Family study using EHR	ACE	US	Both	28783162
Cardiac_Dysrhythmia	Gastritis_Duodenitis	0.4499	0.0302	1	Genetic correlation	Family study using EHR	ACE	US	Both	28783162
Cardiac_Dysrhythmia	Gastritis_Duodenitis	0.20965	0.00399	1	Phenotypic correlation	Family study using EHR	ACE	US	Both	28783162
Cardiac_Dysrhythmia	General_Hypertension	0.2507	0.0102	1	Environmental correlation	Family study using EHR	ACE	US	Both	28783162
Cardiac_Dysrhythmia	General_Hypertension	0.378	0.022	1	Genetic correlation	Family study using EHR	ACE	US	Both	28783162
Cardiac_Dysrhythmia	General_Hypertension	0.28399	0.00344	1	Phenotypic correlation	Family study using EHR	ACE	US	Both	28783162
Cardiac_Dysrhythmia	IBS_Crohns_Disease	0.0927	0.0137	1	Environmental correlation	Family study using EHR	ACE	US	Both	28783162
Cardiac_Dysrhythmia	IBS_Crohns_Disease	0.298	0.038	1	Genetic correlation	Family study using EHR	ACE	US	Both	28783162
Cardiac_Dysrhythmia	IBS_Crohns_Disease	0.14225	0.00568	1	Phenotypic correlation	Family study using EHR	ACE	US	Both	28783162
Cardiac_Dysrhythmia	Lymphatic_Disorder	0.0955	0.0148	1	Environmental correlation	Family study using EHR	ACE	US	Both	28783162
Cardiac_Dysrhythmia	Lymphatic_Disorder	0.3182	0.0515	1	Genetic correlation	Family study using EHR	ACE	US	Both	28783162
Cardiac_Dysrhythmia	Lymphatic_Disorder	0.14193	0.00695	1	Phenotypic correlation	Family study using EHR	ACE	US	Both	28783162
Cardiac_Dysrhythmia	Migraine	0.1134	0.0121	1	Environmental correlation	Family study using EHR	ACE	US	Both	28783162
Cardiac_Dysrhythmia	Migraine	0.3348	0.0304	1	Genetic correlation	Family study using EHR	ACE	US	Both	28783162
Cardiac_Dysrhythmia	Migraine	0.17441	0.00464	1	Phenotypic correlation	Family study using EHR	ACE	US	Both	28783162
Cardiac_Dysrhythmia	Mood_Disorder	0.2363	0.0191	1	Environmental correlation	Family study using EHR	ACE	US	Both	28783162
Cardiac_Dysrhythmia	Mood_Disorder	0.1844	0.0304	1	Genetic correlation	Family study using EHR	ACE	US	Both	28783162
Cardiac_Dysrhythmia	Mood_Disorder	0.2087	0.0071	1	Phenotypic correlation	Family study using EHR	ACE	US	Both	28783162
Cardiac_Dysrhythmia	Non-Melanoma_Skin_Cancer	0.0804	0.0113	1	Environmental correlation	Family study using EHR	ACE	US	Both	28783162
Cardiac_Dysrhythmia	Non-Melanoma_Skin_Cancer	0.1077	0.0205	1	Genetic correlation	Family study using EHR	ACE	US	Both	28783162
Cardiac_Dysrhythmia	Non-Melanoma_Skin_Cancer	0.08641	0.00367	1	Phenotypic correlation	Family study using EHR	ACE	US	Both	28783162
Cardiac_Dysrhythmia	Non-Rheumatic_Heart_Disease	0.4571	0.0117	1	Environmental correlation	Family study using EHR	ACE	US	Both	28783162
Cardiac_Dysrhythmia	Non-Rheumatic_Heart_Disease	0.5577	0.0286	1	Genetic correlation	Family study using EHR	ACE	US	Both	28783162
Cardiac_Dysrhythmia	Non-Rheumatic_Heart_Disease	0.48159	0.00367	1	Phenotypic correlation	Family study using EHR	ACE	US	Both	28783162
Cardiac_Dysrhythmia	Osteoarthritis	0.1244	0.0103	1	Environmental correlation	Family study using EHR	ACE	US	Both	28783162
Cardiac_Dysrhythmia	Osteoarthritis	0.3618	0.0319	1	Genetic correlation	Family study using EHR	ACE	US	Both	28783162
Cardiac_Dysrhythmia	Osteoarthritis	0.17961	0.00377	1	Phenotypic correlation	Family study using EHR	ACE	US	Both	28783162
Cardiac_Dysrhythmia	Psoriasis_Related_Disorders	0.0617	0.0166	1	Environmental correlation	Family study using EHR	ACE	US	Both	28783162
Cardiac_Dysrhythmia	Psoriasis_Related_Disorders	0.0611	0.0412	1	Genetic correlation	Family study using EHR	ACE	US	Both	28783162
Cardiac_Dysrhythmia	Psoriasis_Related_Disorders	0.06144	0.00594	1	Phenotypic correlation	Family study using EHR	ACE	US	Both	28783162
Cardiac_Dysrhythmia	Schizophrenia_Related_Psychosis	0.332	0.0244	1	Environmental correlation	Family study using EHR	ACE	US	Both	28783162
Cardiac_Dysrhythmia	Schizophrenia_Related_Psychosis	0.224	0.038	1	Genetic correlation	Family study using EHR	ACE	US	Both	28783162
Cardiac_Dysrhythmia	Schizophrenia_Related_Psychosis	0.2815	0.00823	1	Phenotypic correlation	Family study using EHR	ACE	US	Both	28783162
Cardiac_Dysrhythmia	Substance_Abuse	0.1749	0.0116	1	Environmental correlation	Family study using EHR	ACE	US	Both	28783162
Cardiac_Dysrhythmia	Substance_Abuse	0.1715	0.0226	1	Genetic correlation	Family study using EHR	ACE	US	Both	28783162
Cardiac_Dysrhythmia	Substance_Abuse	0.17066	0.00483	1	Phenotypic correlation	Family study using EHR	ACE	US	Both	28783162
Cardiac_Dysrhythmia	Type_I_Diabetes_Mellitus	0.1673	0.0192	1	Environmental correlation	Family study using EHR	ACE	US	Both	28783162
Cardiac_Dysrhythmia	Type_I_Diabetes_Mellitus	0.2334	0.0315	1	Genetic correlation	Family study using EHR	ACE	US	Both	28783162
Cardiac_Dysrhythmia	Type_I_Diabetes_Mellitus	0.18196	0.00651	1	Phenotypic correlation	Family study using EHR	ACE	US	Both	28783162
Cardiac_Dysrhythmia	Upper_Respiratory_Inflammation	0.0936	0.012	1	Environmental correlation	Family study using EHR	ACE	US	Both	28783162
Cardiac_Dysrhythmia	Upper_Respiratory_Inflammation	0.3193	0.0309	1	Genetic correlation	Family study using EHR	ACE	US	Both	28783162
Cardiac_Dysrhythmia	Upper_Respiratory_Inflammation	0.14942	0.00485	1	Phenotypic correlation	Family study using EHR	ACE	US	Both	28783162
Cerebrovascular_Disease	Cerebrovascular_Disease	0.4997	0.2212	1	Genetic correlation	SNP-based	LDSC	International	Both	29930110
Cerebrovascular_Disease	Cerebrovascular_Disease	0.3607	0.319	1	Genetic correlation	SNP-based	LDSC	International	Both	29930110
Cerebrovascular_Disease	Cerebrovascular_Disease	1	0.308	1	Genetic correlation	SNP-based	LDSC	International	Both	29930110
Cerebrovascular_Disease	Depression	0.1333	0.1209	1	Genetic correlation	SNP-based	LDSC	International	Both	29930110
Cerebrovascular_Disease	Depression	0.2263	0.0953	1	Genetic correlation	SNP-based	LDSC	International	Both	29930110
Cerebrovascular_Disease	Depression	0.3313	0.1106	1	Genetic correlation	SNP-based	LDSC	International	Both	29930110
Cerebrovascular_Disease	Migraine	-0.003	0.0979	1	Genetic correlation	SNP-based	LDSC	International	Both	29930110
Cerebrovascular_Disease	Migraine	-0.1632	0.1773	1	Genetic correlation	SNP-based	LDSC	International	Both	29930110
Cerebrovascular_Disease	Migraine	-0.0445	0.2078	1	Genetic correlation	SNP-based	LDSC	International	Both	29930110
Cerebrovascular_Disease	Migraine	0.0835	0.0809	1	Genetic correlation	SNP-based	LDSC	International	Both	29930110
Cerebrovascular_Disease	Migraine	-0.0481	0.1402	1	Genetic correlation	SNP-based	LDSC	International	Both	29930110
Cerebrovascular_Disease	Migraine	0.2892	0.1751	1	Genetic correlation	SNP-based	LDSC	International	Both	29930110
Cerebrovascular_Disease	Migraine	0.0253	0.0983	1	Genetic correlation	SNP-based	LDSC	International	Both	29930110
Cerebrovascular_Disease	Migraine	-0.3	0.1922	1	Genetic correlation	SNP-based	LDSC	International	Both	29930110
Cerebrovascular_Disease	Migraine	0.1678	0.1942	1	Genetic correlation	SNP-based	LDSC	International	Both	29930110
Cerebrovascular_Disease	Multiple_Sclerosis_Other_Demyelinating_Disease	-0.2004	0.1483	1	Genetic correlation	SNP-based	LDSC	International	Both	29930110
Cerebrovascular_Disease	Multiple_Sclerosis_Other_Demyelinating_Disease	0.0823	0.1119	1	Genetic correlation	SNP-based	LDSC	International	Both	29930110
Cerebrovascular_Disease	Multiple_Sclerosis_Other_Demyelinating_Disease	-0.1442	0.1537	1	Genetic correlation	SNP-based	LDSC	International	Both	29930110
Cerebrovascular_Disease	OCD	0.0987	0.1686	1	Genetic correlation	SNP-based	LDSC	International	Both	29930110
Cerebrovascular_Disease	OCD	-0.0142	0.1322	1	Genetic correlation	SNP-based	LDSC	International	Both	29930110
Cerebrovascular_Disease	OCD	-0.0986	0.1802	1	Genetic correlation	SNP-based	LDSC	International	Both	29930110
Cerebrovascular_Disease	Parkinsons_Disease	-0.0577	0.1725	1	Genetic correlation	SNP-based	LDSC	International	Both	29930110
Cerebrovascular_Disease	Parkinsons_Disease	0.1146	0.1186	1	Genetic correlation	SNP-based	LDSC	International	Both	29930110
Cerebrovascular_Disease	Parkinsons_Disease	0.0456	0.1805	1	Genetic correlation	SNP-based	LDSC	International	Both	29930110
Cerebrovascular_Disease	PTSD	-0.1799	0.3111	1	Genetic correlation	SNP-based	LDSC	International	Both	29930110
Cerebrovascular_Disease	PTSD	0.6276	0.2891	1	Genetic correlation	SNP-based	LDSC	International	Both	29930110
Cerebrovascular_Disease	PTSD	0.2004	0.3024	1	Genetic correlation	SNP-based	LDSC	International	Both	29930110
Cerebrovascular_Disease	Schizophrenia_Related_Psychosis	0.0941	0.0799	1	Genetic correlation	SNP-based	LDSC	International	Both	29930110
Cerebrovascular_Disease	Schizophrenia_Related_Psychosis	0.2192	0.0814	1	Genetic correlation	SNP-based	LDSC	International	Both	29930110
Cerebrovascular_Disease	Schizophrenia_Related_Psychosis	0.1106	0.0771	1	Genetic correlation	SNP-based	LDSC	International	Both	29930110
Cerebrovascular_Disease	Tics_Tourettes	0.1324	0.1516	1	Genetic correlation	SNP-based	LDSC	International	Both	29930110
Cerebrovascular_Disease	Tics_Tourettes	0.0368	0.1212	1	Genetic correlation	SNP-based	LDSC	International	Both	29930110
Cerebrovascular_Disease	Tics_Tourettes	-0.0448	0.1532	1	Genetic correlation	SNP-based	LDSC	International	Both	29930110
Chronic_Sinusitis	Cystitis_Urethritis	0.0563	0.0144	1	Environmental correlation	Family study using EHR	ACE	US	Both	28783162
Chronic_Sinusitis	Cystitis_Urethritis	0.215	0.021	1	Genetic correlation	Family study using EHR	ACE	US	Both	28783162
Chronic_Sinusitis	Cystitis_Urethritis	0.11549	0.00506	1	Phenotypic correlation	Family study using EHR	ACE	US	Both	28783162
Chronic_Sinusitis	Depression	0.101	0.012	1	Environmental correlation	Family study using EHR	ACE	US	Both	28783162
Chronic_Sinusitis	Depression	0.2046	0.0106	1	Genetic correlation	Family study using EHR	ACE	US	Both	28783162
Chronic_Sinusitis	Depression	0.15521	0.00357	1	Phenotypic correlation	Family study using EHR	ACE	US	Both	28783162
Chronic_Sinusitis	Esophagitis	0.0735	0.0165	1	Environmental correlation	Family study using EHR	ACE	US	Both	28783162
Chronic_Sinusitis	Esophagitis	0.33	0.022	1	Genetic correlation	Family study using EHR	ACE	US	Both	28783162
Chronic_Sinusitis	Esophagitis	0.18004	0.00537	1	Phenotypic correlation	Family study using EHR	ACE	US	Both	28783162
Chronic_Sinusitis	Eye_Inflammation	0.106	0.0101	1	Environmental correlation	Family study using EHR	ACE	US	Both	28783162
Chronic_Sinusitis	Eye_Inflammation	0.261	0.016	1	Genetic correlation	Family study using EHR	ACE	US	Both	28783162
Chronic_Sinusitis	Eye_Inflammation	0.16072	0.00355	1	Phenotypic correlation	Family study using EHR	ACE	US	Both	28783162
Chronic_Sinusitis	Fasciitis	0.0552	0.0143	1	Environmental correlation	Family study using EHR	ACE	US	Both	28783162
Chronic_Sinusitis	Fasciitis	0.28	0.0195	1	Genetic correlation	Family study using EHR	ACE	US	Both	28783162
Chronic_Sinusitis	Fasciitis	0.14467	0.00456	1	Phenotypic correlation	Family study using EHR	ACE	US	Both	28783162
Chronic_Sinusitis	Gastritis_Duodenitis	0.1058	0.0115	1	Environmental correlation	Family study using EHR	ACE	US	Both	28783162
Chronic_Sinusitis	Gastritis_Duodenitis	0.3776	0.0176	1	Genetic correlation	Family study using EHR	ACE	US	Both	28783162
Chronic_Sinusitis	Gastritis_Duodenitis	0.2027	0.00399	1	Phenotypic correlation	Family study using EHR	ACE	US	Both	28783162
Chronic_Sinusitis	General_Hypertension	0.0998	0.0118	1	Environmental correlation	Family study using EHR	ACE	US	Both	28783162
Chronic_Sinusitis	General_Hypertension	0.2012	0.0129	1	Genetic correlation	Family study using EHR	ACE	US	Both	28783162
Chronic_Sinusitis	General_Hypertension	0.14689	0.00348	1	Phenotypic correlation	Family study using EHR	ACE	US	Both	28783162
Chronic_Sinusitis	IBS_Crohns_Disease	0.0765	0.0134	1	Environmental correlation	Family study using EHR	ACE	US	Both	28783162
Chronic_Sinusitis	IBS_Crohns_Disease	0.3907	0.0224	1	Genetic correlation	Family study using EHR	ACE	US	Both	28783162
Chronic_Sinusitis	IBS_Crohns_Disease	0.18802	0.00479	1	Phenotypic correlation	Family study using EHR	ACE	US	Both	28783162
Chronic_Sinusitis	Lymphatic_Disorder	0.0688	0.0192	1	Environmental correlation	Family study using EHR	ACE	US	Both	28783162
Chronic_Sinusitis	Lymphatic_Disorder	0.3266	0.0365	1	Genetic correlation	Family study using EHR	ACE	US	Both	28783162
Chronic_Sinusitis	Lymphatic_Disorder	0.1483	0.0069	1	Phenotypic correlation	Family study using EHR	ACE	US	Both	28783162
Chronic_Sinusitis	Migraine	0.1568	0.0116	1	Environmental correlation	Family study using EHR	ACE	US	Both	28783162
Chronic_Sinusitis	Migraine	0.3342	0.0167	1	Genetic correlation	Family study using EHR	ACE	US	Both	28783162
Chronic_Sinusitis	Migraine	0.22917	0.00416	1	Phenotypic correlation	Family study using EHR	ACE	US	Both	28783162
Chronic_Sinusitis	Mood_Disorder	0.0842	0.0208	1	Environmental correlation	Family study using EHR	ACE	US	Both	28783162
Chronic_Sinusitis	Mood_Disorder	0.2066	0.0217	1	Genetic correlation	Family study using EHR	ACE	US	Both	28783162
Chronic_Sinusitis	Mood_Disorder	0.1436	0.0062	1	Phenotypic correlation	Family study using EHR	ACE	US	Both	28783162
Chronic_Sinusitis	Non-Melanoma_Skin_Cancer	0.0516	0.0119	1	Environmental correlation	Family study using EHR	ACE	US	Both	28783162
Chronic_Sinusitis	Non-Melanoma_Skin_Cancer	0.1644	0.0123	1	Genetic correlation	Family study using EHR	ACE	US	Both	28783162
Chronic_Sinusitis	Non-Melanoma_Skin_Cancer	0.10699	0.00368	1	Phenotypic correlation	Family study using EHR	ACE	US	Both	28783162
Chronic_Sinusitis	Non-Rheumatic_Heart_Disease	0.0797	0.0145	1	Environmental correlation	Family study using EHR	ACE	US	Both	28783162
Chronic_Sinusitis	Non-Rheumatic_Heart_Disease	0.2168	0.0186	1	Genetic correlation	Family study using EHR	ACE	US	Both	28783162
Chronic_Sinusitis	Non-Rheumatic_Heart_Disease	0.13384	0.00402	1	Phenotypic correlation	Family study using EHR	ACE	US	Both	28783162
Chronic_Sinusitis	Osteoarthritis	0.0809	0.0115	1	Environmental correlation	Family study using EHR	ACE	US	Both	28783162
Chronic_Sinusitis	Osteoarthritis	0.3887	0.0203	1	Genetic correlation	Family study using EHR	ACE	US	Both	28783162
Chronic_Sinusitis	Osteoarthritis	0.18528	0.00373	1	Phenotypic correlation	Family study using EHR	ACE	US	Both	28783162
Chronic_Sinusitis	Psoriasis_Related_Disorders	0.0164	0.0168	1	Environmental correlation	Family study using EHR	ACE	US	Both	28783162
Chronic_Sinusitis	Psoriasis_Related_Disorders	0.1448	0.0238	1	Genetic correlation	Family study using EHR	ACE	US	Both	28783162
Chronic_Sinusitis	Psoriasis_Related_Disorders	0.06454	0.00633	1	Phenotypic correlation	Family study using EHR	ACE	US	Both	28783162
Chronic_Sinusitis	Schizophrenia_Related_Psychosis	0.1686	0.0248	1	Environmental correlation	Family study using EHR	ACE	US	Both	28783162
Chronic_Sinusitis	Schizophrenia_Related_Psychosis	0.0431	0.0223	1	Genetic correlation	Family study using EHR	ACE	US	Both	28783162
Chronic_Sinusitis	Schizophrenia_Related_Psychosis	0.10429	0.00741	1	Phenotypic correlation	Family study using EHR	ACE	US	Both	28783162
Chronic_Sinusitis	Substance_Abuse	0.0791	0.0121	1	Environmental correlation	Family study using EHR	ACE	US	Both	28783162
Chronic_Sinusitis	Substance_Abuse	0.1076	0.0147	1	Genetic correlation	Family study using EHR	ACE	US	Both	28783162
Chronic_Sinusitis	Substance_Abuse	0.09133	0.00376	1	Phenotypic correlation	Family study using EHR	ACE	US	Both	28783162
Chronic_Sinusitis	Type_I_Diabetes_Mellitus	0.0238	0.0209	1	Environmental correlation	Family study using EHR	ACE	US	Both	28783162
Chronic_Sinusitis	Type_I_Diabetes_Mellitus	0.114	0.0199	1	Genetic correlation	Family study using EHR	ACE	US	Both	28783162
Chronic_Sinusitis	Type_I_Diabetes_Mellitus	0.06873	0.00558	1	Phenotypic correlation	Family study using EHR	ACE	US	Both	28783162
Chronic_Sinusitis	Upper_Respiratory_Inflammation	0.4085	0.0111	1	Environmental correlation	Family study using EHR	ACE	US	Both	28783162
Chronic_Sinusitis	Upper_Respiratory_Inflammation	0.5632	0.0191	1	Genetic correlation	Family study using EHR	ACE	US	Both	28783162
Chronic_Sinusitis	Upper_Respiratory_Inflammation	0.45396	0.00355	1	Phenotypic correlation	Family study using EHR	ACE	US	Both	28783162
Cystitis_Urethritis	Depression	0.1138	0.0148	1	Environmental correlation	Family study using EHR	ACE	US	Both	28783162
Cystitis_Urethritis	Depression	0.1808	0.0206	1	Genetic correlation	Family study using EHR	ACE	US	Both	28783162
Cystitis_Urethritis	Depression	0.13709	0.00506	1	Phenotypic correlation	Family study using EHR	ACE	US	Both	28783162
Cystitis_Urethritis	Esophagitis	0.0711	0.0205	1	Environmental correlation	Family study using EHR	ACE	US	Both	28783162
Cystitis_Urethritis	Esophagitis	0.2693	0.0383	1	Genetic correlation	Family study using EHR	ACE	US	Both	28783162
Cystitis_Urethritis	Esophagitis	0.13528	0.00811	1	Phenotypic correlation	Family study using EHR	ACE	US	Both	28783162
Cystitis_Urethritis	Eye_Inflammation	0.0713	0.0124	1	Environmental correlation	Family study using EHR	ACE	US	Both	28783162
Cystitis_Urethritis	Eye_Inflammation	0.1396	0.0296	1	Genetic correlation	Family study using EHR	ACE	US	Both	28783162
Cystitis_Urethritis	Eye_Inflammation	0.09084	0.00482	1	Phenotypic correlation	Family study using EHR	ACE	US	Both	28783162
Cystitis_Urethritis	Fasciitis	0.0499	0.0178	1	Environmental correlation	Family study using EHR	ACE	US	Both	28783162
Cystitis_Urethritis	Fasciitis	0.151	0.036	1	Genetic correlation	Family study using EHR	ACE	US	Both	28783162
Cystitis_Urethritis	Fasciitis	0.08144	0.00533	1	Phenotypic correlation	Family study using EHR	ACE	US	Both	28783162
Cystitis_Urethritis	Gastritis_Duodenitis	0.1137	0.0155	1	Environmental correlation	Family study using EHR	ACE	US	Both	28783162
Cystitis_Urethritis	Gastritis_Duodenitis	0.3108	0.0347	1	Genetic correlation	Family study using EHR	ACE	US	Both	28783162
Cystitis_Urethritis	Gastritis_Duodenitis	0.16948	0.00534	1	Phenotypic correlation	Family study using EHR	ACE	US	Both	28783162
Cystitis_Urethritis	General_Hypertension	0.0667	0.0138	1	Environmental correlation	Family study using EHR	ACE	US	Both	28783162
Cystitis_Urethritis	General_Hypertension	0.1555	0.0213	1	Genetic correlation	Family study using EHR	ACE	US	Both	28783162
Cystitis_Urethritis	General_Hypertension	0.09872	0.00467	1	Phenotypic correlation	Family study using EHR	ACE	US	Both	28783162
Cystitis_Urethritis	IBS_Crohns_Disease	0.1021	0.0175	1	Environmental correlation	Family study using EHR	ACE	US	Both	28783162
Cystitis_Urethritis	IBS_Crohns_Disease	0.3438	0.0422	1	Genetic correlation	Family study using EHR	ACE	US	Both	28783162
Cystitis_Urethritis	IBS_Crohns_Disease	0.17069	0.00655	1	Phenotypic correlation	Family study using EHR	ACE	US	Both	28783162
Cystitis_Urethritis	Lymphatic_Disorder	0.0439	0.0234	1	Environmental correlation	Family study using EHR	ACE	US	Both	28783162
Cystitis_Urethritis	Lymphatic_Disorder	0.2138	0.0647	1	Genetic correlation	Family study using EHR	ACE	US	Both	28783162
Cystitis_Urethritis	Lymphatic_Disorder	0.08533	0.00893	1	Phenotypic correlation	Family study using EHR	ACE	US	Both	28783162
Cystitis_Urethritis	Migraine	0.0959	0.0154	1	Environmental correlation	Family study using EHR	ACE	US	Both	28783162
Cystitis_Urethritis	Migraine	0.2091	0.0293	1	Genetic correlation	Family study using EHR	ACE	US	Both	28783162
Cystitis_Urethritis	Migraine	0.13229	0.00517	1	Phenotypic correlation	Family study using EHR	ACE	US	Both	28783162
Cystitis_Urethritis	Mood_Disorder	0.0997	0.0242	1	Environmental correlation	Family study using EHR	ACE	US	Both	28783162
Cystitis_Urethritis	Mood_Disorder	0.1847	0.0337	1	Genetic correlation	Family study using EHR	ACE	US	Both	28783162
Cystitis_Urethritis	Mood_Disorder	0.12987	0.00967	1	Phenotypic correlation	Family study using EHR	ACE	US	Both	28783162
Cystitis_Urethritis	Non-Melanoma_Skin_Cancer	0.0278	0.016	1	Environmental correlation	Family study using EHR	ACE	US	Both	28783162
Cystitis_Urethritis	Non-Melanoma_Skin_Cancer	0.1855	0.0234	1	Genetic correlation	Family study using EHR	ACE	US	Both	28783162
Cystitis_Urethritis	Non-Melanoma_Skin_Cancer	0.08724	0.00485	1	Phenotypic correlation	Family study using EHR	ACE	US	Both	28783162
Cystitis_Urethritis	Non-Rheumatic_Heart_Disease	0.0732	0.0185	1	Environmental correlation	Family study using EHR	ACE	US	Both	28783162
Cystitis_Urethritis	Non-Rheumatic_Heart_Disease	0.2132	0.0365	1	Genetic correlation	Family study using EHR	ACE	US	Both	28783162
Cystitis_Urethritis	Non-Rheumatic_Heart_Disease	0.11679	0.00692	1	Phenotypic correlation	Family study using EHR	ACE	US	Both	28783162
Cystitis_Urethritis	Osteoarthritis	0.0952	0.0146	1	Environmental correlation	Family study using EHR	ACE	US	Both	28783162
Cystitis_Urethritis	Osteoarthritis	0.1583	0.0368	1	Genetic correlation	Family study using EHR	ACE	US	Both	28783162
Cystitis_Urethritis	Osteoarthritis	0.11191	0.00499	1	Phenotypic correlation	Family study using EHR	ACE	US	Both	28783162
Cystitis_Urethritis	Psoriasis_Related_Disorders	0.0369	0.0197	1	Environmental correlation	Family study using EHR	ACE	US	Both	28783162
Cystitis_Urethritis	Psoriasis_Related_Disorders	0.0517	0.0384	1	Genetic correlation	Family study using EHR	ACE	US	Both	28783162
Cystitis_Urethritis	Psoriasis_Related_Disorders	0.0413	0.00828	1	Phenotypic correlation	Family study using EHR	ACE	US	Both	28783162
Cystitis_Urethritis	Schizophrenia_Related_Psychosis	0.0521	0.0331	1	Environmental correlation	Family study using EHR	ACE	US	Both	28783162
Cystitis_Urethritis	Schizophrenia_Related_Psychosis	0.1919	0.0424	1	Genetic correlation	Family study using EHR	ACE	US	Both	28783162
Cystitis_Urethritis	Schizophrenia_Related_Psychosis	0.10556	0.00996	1	Phenotypic correlation	Family study using EHR	ACE	US	Both	28783162
Cystitis_Urethritis	Substance_Abuse	0.104	0.0135	1	Environmental correlation	Family study using EHR	ACE	US	Both	28783162
Cystitis_Urethritis	Substance_Abuse	0.1027	0.0227	1	Genetic correlation	Family study using EHR	ACE	US	Both	28783162
Cystitis_Urethritis	Substance_Abuse	0.10285	0.00568	1	Phenotypic correlation	Family study using EHR	ACE	US	Both	28783162
Cystitis_Urethritis	Type_I_Diabetes_Mellitus	0.0783	0.0268	1	Environmental correlation	Family study using EHR	ACE	US	Both	28783162
Cystitis_Urethritis	Type_I_Diabetes_Mellitus	0.0663	0.0377	1	Genetic correlation	Family study using EHR	ACE	US	Both	28783162
Cystitis_Urethritis	Type_I_Diabetes_Mellitus	0.07186	0.00913	1	Phenotypic correlation	Family study using EHR	ACE	US	Both	28783162
Cystitis_Urethritis	Upper_Respiratory_Inflammation	0.0576	0.0151	1	Environmental correlation	Family study using EHR	ACE	US	Both	28783162
Cystitis_Urethritis	Upper_Respiratory_Inflammation	0.2729	0.0331	1	Genetic correlation	Family study using EHR	ACE	US	Both	28783162
Cystitis_Urethritis	Upper_Respiratory_Inflammation	0.11876	0.00586	1	Phenotypic correlation	Family study using EHR	ACE	US	Both	28783162
Degenerative_Dementia	Parkinsons_Disease	0.362	0.107	1	Genetic correlation	SNP-based	GREML	International	Both	26643944
Depression	Eating_Disorder	0.13	0.028	1	Genetic correlation	SNP-based	GREML	International	Both	24514567
Depression	Eating_Disorder	0.137	0.1332	1	Genetic correlation	SNP-based	LDSC	International	Both	25642630
Depression	Eating_Disorder	0.189	0.069	1	Genetic correlation	SNP-based	LDSC	UK	Both	27663502
Depression	Eating_Disorder	0.7	0.0975	1	Genetic correlation	Twin study	AE	US	Female	21997423
Depression	Eating_Disorder	0.15	0.1	1	Non-shared environmental correlation	Twin study	AE	US	Female	21997423
Depression	Esophagitis	0.1285	0.0185	1	Environmental correlation	Family study using EHR	ACE	US	Both	28783162
Depression	Esophagitis	0.1985	0.0218	1	Genetic correlation	Family study using EHR	ACE	US	Both	28783162
Depression	Esophagitis	0.15638	0.00579	1	Phenotypic correlation	Family study using EHR	ACE	US	Both	28783162
Depression	Eye_Inflammation	0.053	0.0125	1	Environmental correlation	Family study using EHR	ACE	US	Both	28783162
Depression	Eye_Inflammation	0.131	0.017	1	Genetic correlation	Family study using EHR	ACE	US	Both	28783162
Depression	Eye_Inflammation	0.08131	0.00382	1	Phenotypic correlation	Family study using EHR	ACE	US	Both	28783162
Depression	Fasciitis	0.0622	0.0143	1	Environmental correlation	Family study using EHR	ACE	US	Both	28783162
Depression	Fasciitis	0.1425	0.0178	1	Genetic correlation	Family study using EHR	ACE	US	Both	28783162
Depression	Fasciitis	0.09475	0.00445	1	Phenotypic correlation	Family study using EHR	ACE	US	Both	28783162
Depression	Gastritis_Duodenitis	0.1908	0.0131	1	Environmental correlation	Family study using EHR	ACE	US	Both	28783162
Depression	Gastritis_Duodenitis	0.2185	0.0189	1	Genetic correlation	Family study using EHR	ACE	US	Both	28783162
Depression	Gastritis_Duodenitis	0.194	0.00406	1	Phenotypic correlation	Family study using EHR	ACE	US	Both	28783162
Depression	General_Hypertension	0.2196	0.0126	1	Environmental correlation	Family study using EHR	ACE	US	Both	28783162
Depression	General_Hypertension	0.0477	0.0124	1	Genetic correlation	Family study using EHR	ACE	US	Both	28783162
Depression	General_Hypertension	0.19	0.0425	1	Genetic correlation	Twin study	ACE	Vietnam	Male	12883104
Depression	General_Hypertension	0.1346	0.0034	1	Phenotypic correlation	Family study using EHR	ACE	US	Both	28783162
Depression	IBS_Crohns_Disease	0.1418	0.0149	1	Environmental correlation	Family study using EHR	ACE	US	Both	28783162
Depression	IBS_Crohns_Disease	0.3417	0.0231	1	Genetic correlation	Family study using EHR	ACE	US	Both	28783162
Depression	IBS_Crohns_Disease	0.02	0.05	1	Genetic correlation	SNP-based	GREML	International	Both	23933821
Depression	IBS_Crohns_Disease	0.021	0.09259	1	Genetic correlation	SNP-based	LDSC	International	Both	25642630
Depression	IBS_Crohns_Disease	0.1	0.07	1	Genetic correlation	SNP-based	LDSC	International	Both	29930110
Depression	IBS_Crohns_Disease	0.003	0.057	1	Genetic correlation	SNP-based	LDSC	UK	Both	27663502
Depression	IBS_Crohns_Disease	0.2137	0.0047	1	Phenotypic correlation	Family study using EHR	ACE	US	Both	28783162
Depression	Intellectual_Disability	0.27	0.05	1	Genetic correlation	SNP-based	LDSC	UK	Both	28530673
Depression	Lung_Cancer	0.26	0.075	1	Genetic correlation	SNP-based	LDSC	International	Both	https://www.biorxiv.org/content/early/2017/07/24/167577.full.pdf+html
Depression	Lymphatic_Disorder	0.1109	0.0207	1	Environmental correlation	Family study using EHR	ACE	US	Both	28783162
Depression	Lymphatic_Disorder	0.1151	0.0352	1	Genetic correlation	Family study using EHR	ACE	US	Both	28783162
Depression	Lymphatic_Disorder	0.10535	0.00717	1	Phenotypic correlation	Family study using EHR	ACE	US	Both	28783162
Depression	Migraine	0.1246	0.0139	1	Environmental correlation	Family study using EHR	ACE	US	Both	28783162
Depression	Migraine	0.3374	0.0163	1	Genetic correlation	Family study using EHR	ACE	US	Both	28783162
Depression	Migraine	0.3232	0.0331	1	Genetic correlation	SNP-based	LDSC	International	Both	29930110
Depression	Migraine	0.2251	0.0556	1	Genetic correlation	SNP-based	LDSC	International	Both	29930110
Depression	Migraine	0.278	0.0715	1	Genetic correlation	SNP-based	LDSC	International	Both	29930110
Depression	Migraine	0.21569	0.00423	1	Phenotypic correlation	Family study using EHR	ACE	US	Both	28783162
Depression	Mood_Disorder	0.4276	0.0204	1	Environmental correlation	Family study using EHR	ACE	US	Both	28783162
Depression	Mood_Disorder	0.6416	0.0191	1	Genetic correlation	Family study using EHR	ACE	US	Both	28783162
Depression	Mood_Disorder	0.53886	0.00479	1	Phenotypic correlation	Family study using EHR	ACE	US	Both	28783162
Depression	Motor_Neuron_Disease	0.002	0.098	1	Genetic correlation	SNP-based	LDSC	International	Both	28322246
Depression	Multiple_Sclerosis_Other_Demyelinating_Disease	0.0241	0.0504	1	Genetic correlation	SNP-based	LDSC	International	Both	29930110
Depression	Non-Melanoma_Skin_Cancer	0.00887	0.01244	1	Environmental correlation	Family study using EHR	ACE	US	Both	28783162
Depression	Non-Melanoma_Skin_Cancer	0.1185	0.0112	1	Genetic correlation	Family study using EHR	ACE	US	Both	28783162
Depression	Non-Melanoma_Skin_Cancer	0.06564	0.00374	1	Phenotypic correlation	Family study using EHR	ACE	US	Both	28783162
Depression	Non-Rheumatic_Heart_Disease	0.179	0.0139	1	Environmental correlation	Family study using EHR	ACE	US	Both	28783162
Depression	Non-Rheumatic_Heart_Disease	0.0405	0.0173	1	Genetic correlation	Family study using EHR	ACE	US	Both	28783162
Depression	Non-Rheumatic_Heart_Disease	0.03	0.12	1	Genetic correlation	SNP-based	LDSC	International	Both	26414676
Depression	Non-Rheumatic_Heart_Disease	0.42	0.0775	1	Genetic correlation	Twin study	ACE	Vietnam	Male	12883104
Depression	Non-Rheumatic_Heart_Disease	0.11522	0.00443	1	Phenotypic correlation	Family study using EHR	ACE	US	Both	28783162
Depression	Non-Specific_Pain	0.43	0.1	1	Genetic correlation	SNP-based	LDSC	UK	Both	https://www.biorxiv.org/content/early/2018/07/06/362574.full.pdf+html
Depression	Obesity	-0.06162	0.07375	1	Genetic correlation	SNP-based	LDSC	International	Both	25642630
Depression	Obesity	-0.1532	0.09356	1	Genetic correlation	SNP-based	LDSC	International	Both	25642630
Depression	Obesity	-0.1803	0.1372	1	Genetic correlation	SNP-based	LDSC	International	Both	25642630
Depression	Obesity	-0.05639	0.08214	1	Genetic correlation	SNP-based	LDSC	International	Both	25642630
Depression	Obesity	-0.052	0.065	1	Genetic correlation	SNP-based	LDSC	UK	Both	27663502
Depression	Obesity	-0.116	0.086	1	Genetic correlation	SNP-based	LDSC	UK	Both	27663502
Depression	Obesity	-0.024	0.118	1	Genetic correlation	SNP-based	LDSC	UK	Both	27663502
Depression	Obesity	-0.049	0.07	1	Genetic correlation	SNP-based	LDSC	UK	Both	27663502
Depression	OCD	0.35	0.04	1	Environmental correlation	Twin study	AE	UK	Both	23920118
Depression	OCD	0.2276	0.0601	1	Genetic correlation	SNP-based	LDSC	International	Both	29930110
Depression	OCD	0.65	0.04	1	Genetic correlation	Twin study	AE	UK	Both	23920118
Depression	OCD	0.44	0.0125	1	Phenotypic correlation	Twin study	AE	UK	Both	23920118
Depression	Osteoarthritis	0.143	0.0117	1	Environmental correlation	Family study using EHR	ACE	US	Both	28783162
Depression	Osteoarthritis	0.2318	0.0191	1	Genetic correlation	Family study using EHR	ACE	US	Both	28783162
Depression	Osteoarthritis	0.3405	0.207009	1	Genetic correlation	SNP-based	LDSC	UK	Both	https://www.biorxiv.org/content/biorxiv/early/2017/08/11/174755.full.pdf
Depression	Osteoarthritis	0.16825	0.00419	1	Phenotypic correlation	Family study using EHR	ACE	US	Both	28783162
Depression	Parkinsons_Disease	0.0794	0.0586	1	Genetic correlation	SNP-based	LDSC	International	Both	29930110
Depression	Personality_Disorder	0.57	0.18	1	Genetic correlation	SNP-based	LDSC	Germany	Both	28632202
Depression	Psoriasis_Related_Disorders	-0.00438	0.01705	1	Environmental correlation	Family study using EHR	ACE	US	Both	28783162
Depression	Psoriasis_Related_Disorders	0.1515	0.0231	1	Genetic correlation	Family study using EHR	ACE	US	Both	28783162
Depression	Psoriasis_Related_Disorders	0.05768	0.00604	1	Phenotypic correlation	Family study using EHR	ACE	US	Both	28783162
Depression	PTSD	0.34	0.12	1	Genetic correlation	SNP-based	LDSC	International	Both	28439101
Depression	PTSD	0.5192	0.1492	1	Genetic correlation	SNP-based	LDSC	International	Both	29930110
Depression	Pubertal_Dysfunction	-0.05	0.05	1	Genetic correlation	SNP-based	LDSC	International	Female	26548314
Depression	Rheumatoid_Arthritis_Related_Conditions	-0.1283	0.1127	1	Genetic correlation	SNP-based	LDSC	International	Both	25642630
Depression	Rheumatoid_Arthritis_Related_Conditions	-0.028	0.071	1	Genetic correlation	SNP-based	LDSC	UK	Both	27663502
Depression	Schizophrenia_Related_Psychosis	0.4945	0.0202	1	Environmental correlation	Family study using EHR	ACE	US	Both	28783162
Depression	Schizophrenia_Related_Psychosis	0.511	0.0173	1	Genetic correlation	Family study using EHR	ACE	US	Both	28783162
Depression	Schizophrenia_Related_Psychosis	0.103	0.018	1	Genetic correlation	Polygenic risk score	PRS	UK	Both	26303664
Depression	Schizophrenia_Related_Psychosis	0.43	0.06	1	Genetic correlation	SNP-based	GREML	International	Both	23933821
Depression	Schizophrenia_Related_Psychosis	0.34	0.025	1	Genetic correlation	SNP-based	LDSC	International	Both	25056061
Depression	Schizophrenia_Related_Psychosis	0.5083	0.07512	1	Genetic correlation	SNP-based	LDSC	International	Both	25642630
Depression	Schizophrenia_Related_Psychosis	0.51	0.07	1	Genetic correlation	SNP-based	LDSC	International	Both	26414676
Depression	Schizophrenia_Related_Psychosis	0.47	0.1507	1	Genetic correlation	SNP-based	LDSC	International	Both	27918536
Depression	Schizophrenia_Related_Psychosis	0.3377	0.0282	1	Genetic correlation	SNP-based	LDSC	International	Both	29930110
Depression	Schizophrenia_Related_Psychosis	0.461	0.06	1	Genetic correlation	SNP-based	LDSC	UK	Both	27663502
Depression	Schizophrenia_Related_Psychosis	0.50303	0.00517	1	Phenotypic correlation	Family study using EHR	ACE	US	Both	28783162
Depression	Sleep_Disorder	0.41	0.12	1	Genetic correlation	Polygenic risk score	PRS	International	Both	23453885
Depression	Sleep_Disorder	-0.221	0.157	1	Genetic correlation	SNP-based	LDSC	International	Both	22472876
Depression	Sleep_Disorder	0.53	0.06	1	Genetic correlation	SNP-based	LDSC	International	Both	27089181
Depression	Sleep_Disorder	0.38	0.038	1	Genetic correlation	SNP-based	LDSC	International	Both	https://www.biorxiv.org/content/early/2017/07/24/167577.full.pdf+html
Depression	Sleep_Disorder	0.1846	0.0758	1	Genetic correlation	SNP-based	LDSC	UK	Both	https://www.biorxiv.org/content/biorxiv/early/2016/02/02/038620.full.pdf
Depression	Substance_Abuse	0.331	0.0126	1	Environmental correlation	Family study using EHR	ACE	US	Both	28783162
Depression	Substance_Abuse	0.4349	0.0139	1	Genetic correlation	Family study using EHR	ACE	US	Both	28783162
Depression	Substance_Abuse	0.3755	0.0035	1	Phenotypic correlation	Family study using EHR	ACE	US	Both	28783162
Depression	Tics_Tourettes	0.2133	0.055	1	Genetic correlation	SNP-based	LDSC	International	Both	29930110
Depression	Type_I_Diabetes_Mellitus	0.1163	0.0208	1	Environmental correlation	Family study using EHR	ACE	US	Both	28783162
Depression	Type_I_Diabetes_Mellitus	0.0906	0.0185	1	Genetic correlation	Family study using EHR	ACE	US	Both	28783162
Depression	Type_I_Diabetes_Mellitus	-0.05	0.11	1	Genetic correlation	SNP-based	LDSC	International	Both	26414676
Depression	Type_I_Diabetes_Mellitus	0.10254	0.00659	1	Phenotypic correlation	Family study using EHR	ACE	US	Both	28783162
Depression	Type_II_Diabetes_Mellitus	0.05055	0.1171	1	Genetic correlation	SNP-based	LDSC	International	Both	25642630
Depression	Type_II_Diabetes_Mellitus	0.051	0.086	1	Genetic correlation	SNP-based	LDSC	UK	Both	27663502
Depression	Ulcerative_Colitis	0.219	0.1227	1	Genetic correlation	SNP-based	LDSC	International	Both	25642630
Depression	Ulcerative_Colitis	0.194	0.082	1	Genetic correlation	SNP-based	LDSC	UK	Both	27663502
Depression	Upper_Respiratory_Inflammation	0.0804	0.0134	1	Environmental correlation	Family study using EHR	ACE	US	Both	28783162
Depression	Upper_Respiratory_Inflammation	0.264	0.0206	1	Genetic correlation	Family study using EHR	ACE	US	Both	28783162
Depression	Upper_Respiratory_Inflammation	0.14802	0.00453	1	Phenotypic correlation	Family study using EHR	ACE	US	Both	28783162
Eating_Disorder	Anxiety_Phobic_Disorder	0.0711	0.203	1	Genetic correlation	SNP-based	LDSC	International	Both	29930110
Eating_Disorder	Autism	0.0338	0.1007	1	Genetic correlation	SNP-based	LDSC	International	Both	29930110
Eating_Disorder	Bipolar_Disorder	0.1904	0.057	1	Genetic correlation	SNP-based	LDSC	International	Both	29930110
Eating_Disorder	Cerebrovascular_Disease	-0.399	0.2034	1	Genetic correlation	SNP-based	LDSC	International	Both	29930110
Eating_Disorder	Cerebrovascular_Disease	-0.1623	0.17	1	Genetic correlation	SNP-based	LDSC	International	Both	29930110
Eating_Disorder	Cerebrovascular_Disease	-0.3669	0.2139	1	Genetic correlation	SNP-based	LDSC	International	Both	29930110
Eating_Disorder	Depression	0.1599	0.0663	1	Genetic correlation	SNP-based	LDSC	International	Both	29930110
Eating_Disorder	Epilepsy_Related_Disorders	0.0405	0.1357	1	Genetic correlation	SNP-based	LDSC	International	Both	29930110
Eating_Disorder	Epilepsy_Related_Disorders	-0.0019	0.2159	1	Genetic correlation	SNP-based	LDSC	International	Both	29930110
Eating_Disorder	Epilepsy_Related_Disorders	0.0951	0.1039	1	Genetic correlation	SNP-based	LDSC	International	Both	29930110
Eating_Disorder	IBS_Crohns_Disease	-0.138	0.08159	1	Genetic correlation	SNP-based	LDSC	International	Both	25642630
Eating_Disorder	IBS_Crohns_Disease	-0.019	0.047	1	Genetic correlation	SNP-based	LDSC	UK	Both	27663502
Eating_Disorder	Migraine	0.0115	0.0629	1	Genetic correlation	SNP-based	LDSC	International	Both	29930110
Eating_Disorder	Migraine	0.0349	0.0927	1	Genetic correlation	SNP-based	LDSC	International	Both	29930110
Eating_Disorder	Migraine	0.2318	0.1097	1	Genetic correlation	SNP-based	LDSC	International	Both	29930110
Eating_Disorder	Multiple_Sclerosis_Other_Demyelinating_Disease	-0.0098	0.0818	1	Genetic correlation	SNP-based	LDSC	International	Both	29930110
Eating_Disorder	Non-Specific_Pain	0.02	0.0326	1	Genetic correlation	SNP-based	LDSC	UK	Both	https://www.biorxiv.org/content/early/2018/07/06/362574.full.pdf+html
Eating_Disorder	Obesity	-0.198	0.04682	1	Genetic correlation	SNP-based	LDSC	International	Both	25642630
Eating_Disorder	Obesity	-0.213	0.05669	1	Genetic correlation	SNP-based	LDSC	International	Both	25642630
Eating_Disorder	Obesity	-0.187	0.08645	1	Genetic correlation	SNP-based	LDSC	International	Both	25642630
Eating_Disorder	Obesity	-0.168	0.05143	1	Genetic correlation	SNP-based	LDSC	International	Both	25642630
Eating_Disorder	Obesity	-0.155	0.037	1	Genetic correlation	SNP-based	LDSC	UK	Both	27663502
Eating_Disorder	Obesity	-0.164	0.05	1	Genetic correlation	SNP-based	LDSC	UK	Both	27663502
Eating_Disorder	Obesity	-0.171	0.076	1	Genetic correlation	SNP-based	LDSC	UK	Both	27663502
Eating_Disorder	Obesity	-0.112	0.038	1	Genetic correlation	SNP-based	LDSC	UK	Both	27663502
Eating_Disorder	OCD	0.5168	0.1172	1	Genetic correlation	SNP-based	LDSC	International	Both	29930110
Eating_Disorder	OCD	0.49	0.13	1	Genetic correlation	SNP-based	LDSC	International	Both	30087453
Eating_Disorder	OCD	0.52	0.1375	1	Genetic correlation	Twin study	ACE	Sweden	Both	26407789
Eating_Disorder	Parkinsons_Disease	0.0006	0.1073	1	Genetic correlation	SNP-based	LDSC	International	Both	29930110
Eating_Disorder	PTSD	-0.0154	0.1934	1	Genetic correlation	SNP-based	LDSC	International	Both	29930110
Eating_Disorder	Pubertal_Dysfunction	0.01	0.03	1	Genetic correlation	SNP-based	LDSC	International	Female	26548314
Eating_Disorder	Rheumatoid_Arthritis_Related_Conditions	-0.284	0.09568	1	Genetic correlation	SNP-based	LDSC	International	Both	25642630
Eating_Disorder	Rheumatoid_Arthritis_Related_Conditions	-0.117	0.042	1	Genetic correlation	SNP-based	LDSC	UK	Both	27663502
Eating_Disorder	Schizophrenia_Related_Psychosis	0.19	0.04448	1	Genetic correlation	SNP-based	LDSC	International	Both	25642630
Eating_Disorder	Schizophrenia_Related_Psychosis	0.21	0.0673	1	Genetic correlation	SNP-based	LDSC	International	Both	27918536
Eating_Disorder	Schizophrenia_Related_Psychosis	0.2194	0.0543	1	Genetic correlation	SNP-based	LDSC	International	Both	29930110
Eating_Disorder	Schizophrenia_Related_Psychosis	0.186	0.036	1	Genetic correlation	SNP-based	LDSC	UK	Both	27663502
Eating_Disorder	Sleep_Disorder	0.054	0.0456	1	Genetic correlation	SNP-based	LDSC	UK	Both	https://www.biorxiv.org/content/biorxiv/early/2016/02/02/038620.full.pdf
Eating_Disorder	Sleep_Disorder	-0.08	0.09	1	Genetic correlation	SNP-based		International	Both	http://www.med.unc.edu/pgc
Eating_Disorder	Tics_Tourettes	-0.0468	0.0955	1	Genetic correlation	SNP-based	LDSC	International	Both	29930110
Eating_Disorder	Type_II_Diabetes_Mellitus	-0.091	0.07253	1	Genetic correlation	SNP-based	LDSC	International	Both	25642630
Eating_Disorder	Type_II_Diabetes_Mellitus	-0.004	0.049	1	Genetic correlation	SNP-based	LDSC	UK	Both	27663502
Eating_Disorder	Ulcerative_Colitis	-0.048	0.09488	1	Genetic correlation	SNP-based	LDSC	International	Both	25642630
Eating_Disorder	Ulcerative_Colitis	0.059	0.052	1	Genetic correlation	SNP-based	LDSC	UK	Both	27663502
Epilepsy_Related_Disorders	Cerebrovascular_Disease	0.1541	0.223	1	Genetic correlation	SNP-based	LDSC	International	Both	29930110
Epilepsy_Related_Disorders	Cerebrovascular_Disease	0.3885	0.2484	1	Genetic correlation	SNP-based	LDSC	International	Both	29930110
Epilepsy_Related_Disorders	Cerebrovascular_Disease	0.3694	0.225	1	Genetic correlation	SNP-based	LDSC	International	Both	29930110
Epilepsy_Related_Disorders	Cerebrovascular_Disease	0.806	0.3949	1	Genetic correlation	SNP-based	LDSC	International	Both	29930110
Epilepsy_Related_Disorders	Cerebrovascular_Disease	0.6156	0.3947	1	Genetic correlation	SNP-based	LDSC	International	Both	29930110
Epilepsy_Related_Disorders	Cerebrovascular_Disease	0.7506	0.401	1	Genetic correlation	SNP-based	LDSC	International	Both	29930110
Epilepsy_Related_Disorders	Cerebrovascular_Disease	-0.1502	0.165	1	Genetic correlation	SNP-based	LDSC	International	Both	29930110
Epilepsy_Related_Disorders	Cerebrovascular_Disease	-0.0715	0.1733	1	Genetic correlation	SNP-based	LDSC	International	Both	29930110
Epilepsy_Related_Disorders	Cerebrovascular_Disease	0.0333	0.2171	1	Genetic correlation	SNP-based	LDSC	International	Both	29930110
Epilepsy_Related_Disorders	Depression	0.1706	0.0816	1	Genetic correlation	SNP-based	LDSC	International	Both	29930110
Epilepsy_Related_Disorders	Depression	0.3305	0.1413	1	Genetic correlation	SNP-based	LDSC	International	Both	29930110
Epilepsy_Related_Disorders	Depression	0.0231	0.0645	1	Genetic correlation	SNP-based	LDSC	International	Both	29930110
Epilepsy_Related_Disorders	Epilepsy_Related_Disorders	0.6176	0.1233	1	Genetic correlation	SNP-based	LDSC	International	Both	29930110
Epilepsy_Related_Disorders	Epilepsy_Related_Disorders	0.7719	0.0587	1	Genetic correlation	SNP-based	LDSC	International	Both	29930110
Epilepsy_Related_Disorders	Epilepsy_Related_Disorders	0.1549	0.1796	1	Genetic correlation	SNP-based	LDSC	International	Both	29930110
Epilepsy_Related_Disorders	Migraine	0.219	0.0722	1	Genetic correlation	SNP-based	LDSC	International	Both	29930110
Epilepsy_Related_Disorders	Migraine	0.0912	0.1296	1	Genetic correlation	SNP-based	LDSC	International	Both	29930110
Epilepsy_Related_Disorders	Migraine	0.4665	0.1491	1	Genetic correlation	SNP-based	LDSC	International	Both	29930110
Epilepsy_Related_Disorders	Migraine	0.3351	0.1294	1	Genetic correlation	SNP-based	LDSC	International	Both	29930110
Epilepsy_Related_Disorders	Migraine	0.3295	0.2065	1	Genetic correlation	SNP-based	LDSC	International	Both	29930110
Epilepsy_Related_Disorders	Migraine	0.6517	0.2624	1	Genetic correlation	SNP-based	LDSC	International	Both	29930110
Epilepsy_Related_Disorders	Migraine	0.0624	0.0518	1	Genetic correlation	SNP-based	LDSC	International	Both	29930110
Epilepsy_Related_Disorders	Migraine	-0.0494	0.0981	1	Genetic correlation	SNP-based	LDSC	International	Both	29930110
Epilepsy_Related_Disorders	Migraine	0.1661	0.1115	1	Genetic correlation	SNP-based	LDSC	International	Both	29930110
Epilepsy_Related_Disorders	Multiple_Sclerosis_Other_Demyelinating_Disease	-0.048	0.1297	1	Genetic correlation	SNP-based	LDSC	International	Both	29930110
Epilepsy_Related_Disorders	Multiple_Sclerosis_Other_Demyelinating_Disease	0.0504	0.1993	1	Genetic correlation	SNP-based	LDSC	International	Both	29930110
Epilepsy_Related_Disorders	Multiple_Sclerosis_Other_Demyelinating_Disease	-0.0977	0.0866	1	Genetic correlation	SNP-based	LDSC	International	Both	29930110
Epilepsy_Related_Disorders	OCD	-0.4081	0.1283	1	Genetic correlation	SNP-based	LDSC	International	Both	29930110
Epilepsy_Related_Disorders	OCD	-0.4762	0.2284	1	Genetic correlation	SNP-based	LDSC	International	Both	29930110
Epilepsy_Related_Disorders	OCD	-0.1928	0.0931	1	Genetic correlation	SNP-based	LDSC	International	Both	29930110
Epilepsy_Related_Disorders	Parkinsons_Disease	0.0459	0.141	1	Genetic correlation	SNP-based	LDSC	International	Both	29930110
Epilepsy_Related_Disorders	Parkinsons_Disease	0.1685	0.2197	1	Genetic correlation	SNP-based	LDSC	International	Both	29930110
Epilepsy_Related_Disorders	Parkinsons_Disease	0.0011	0.0978	1	Genetic correlation	SNP-based	LDSC	International	Both	29930110
Epilepsy_Related_Disorders	PTSD	0.1534	0.2453	1	Genetic correlation	SNP-based	LDSC	International	Both	29930110
Epilepsy_Related_Disorders	PTSD	0.3863	0.3735	1	Genetic correlation	SNP-based	LDSC	International	Both	29930110
Epilepsy_Related_Disorders	PTSD	0.0827	0.1507	1	Genetic correlation	SNP-based	LDSC	International	Both	29930110
Epilepsy_Related_Disorders	Schizophrenia_Related_Psychosis	0.22	0.07	1	Genetic correlation	SNP-based	LDSC	International	Both	26551756
Epilepsy_Related_Disorders	Schizophrenia_Related_Psychosis	0.02	0.04	1	Genetic correlation	SNP-based	LDSC	International	Both	26551756
Epilepsy_Related_Disorders	Schizophrenia_Related_Psychosis	0.31	0.15	1	Genetic correlation	SNP-based	LDSC	International	Both	26551756
Epilepsy_Related_Disorders	Schizophrenia_Related_Psychosis	-0.0268	0.0649	1	Genetic correlation	SNP-based	LDSC	International	Both	29930110
Epilepsy_Related_Disorders	Schizophrenia_Related_Psychosis	-0.0102	0.0913	1	Genetic correlation	SNP-based	LDSC	International	Both	29930110
Epilepsy_Related_Disorders	Schizophrenia_Related_Psychosis	-0.0249	0.0521	1	Genetic correlation	SNP-based	LDSC	International	Both	29930110
Epilepsy_Related_Disorders	Tics_Tourettes	-0.1876	0.1159	1	Genetic correlation	SNP-based	LDSC	International	Both	29930110
Epilepsy_Related_Disorders	Tics_Tourettes	-0.3396	0.1859	1	Genetic correlation	SNP-based	LDSC	International	Both	29930110
Epilepsy_Related_Disorders	Tics_Tourettes	0.0013	0.0783	1	Genetic correlation	SNP-based	LDSC	International	Both	29930110
Esophageal_Cancer Esophageal adenocarcinoma	Esophageal_Disease	1	0.37	1	Genetic correlation	SNP-based	GREML	International	Both	24168968
Esophagitis	Eye_Inflammation	0.0438	0.0138	1	Environmental correlation	Family study using EHR	ACE	US	Both	28783162
Esophagitis	Eye_Inflammation	0.2425	0.0278	1	Genetic correlation	Family study using EHR	ACE	US	Both	28783162
Esophagitis	Eye_Inflammation	0.106	0.00518	1	Phenotypic correlation	Family study using EHR	ACE	US	Both	28783162
Esophagitis	Fasciitis	0.0562	0.0206	1	Environmental correlation	Family study using EHR	ACE	US	Both	28783162
Esophagitis	Fasciitis	0.2555	0.0388	1	Genetic correlation	Family study using EHR	ACE	US	Both	28783162
Esophagitis	Fasciitis	0.12298	0.00601	1	Phenotypic correlation	Family study using EHR	ACE	US	Both	28783162
Esophagitis	Gastritis_Duodenitis	0.6221	0.0143	1	Environmental correlation	Family study using EHR	ACE	US	Both	28783162
Esophagitis	Gastritis_Duodenitis	0.6785	0.0306	1	Genetic correlation	Family study using EHR	ACE	US	Both	28783162
Esophagitis	Gastritis_Duodenitis	0.63729	0.00347	1	Phenotypic correlation	Family study using EHR	ACE	US	Both	28783162
Esophagitis	General_Hypertension	0.06	0.0185	1	Environmental correlation	Family study using EHR	ACE	US	Both	28783162
Esophagitis	General_Hypertension	0.2888	0.0257	1	Genetic correlation	Family study using EHR	ACE	US	Both	28783162
Esophagitis	General_Hypertension	0.15066	0.00536	1	Phenotypic correlation	Family study using EHR	ACE	US	Both	28783162
Esophagitis	IBS_Crohns_Disease	0.2417	0.0216	1	Environmental correlation	Family study using EHR	ACE	US	Both	28783162
Esophagitis	IBS_Crohns_Disease	0.4039	0.0451	1	Genetic correlation	Family study using EHR	ACE	US	Both	28783162
Esophagitis	IBS_Crohns_Disease	0.29019	0.00646	1	Phenotypic correlation	Family study using EHR	ACE	US	Both	28783162
Esophagitis	Lymphatic_Disorder	0.0508	0.0239	1	Environmental correlation	Family study using EHR	ACE	US	Both	28783162
Esophagitis	Lymphatic_Disorder	0.2748	0.0535	1	Genetic correlation	Family study using EHR	ACE	US	Both	28783162
Esophagitis	Lymphatic_Disorder	0.11213	0.00955	1	Phenotypic correlation	Family study using EHR	ACE	US	Both	28783162
Esophagitis	Migraine	0.0571	0.0176	1	Environmental correlation	Family study using EHR	ACE	US	Both	28783162
Esophagitis	Migraine	0.3647	0.0311	1	Genetic correlation	Family study using EHR	ACE	US	Both	28783162
Esophagitis	Migraine	0.16335	0.00564	1	Phenotypic correlation	Family study using EHR	ACE	US	Both	28783162
Esophagitis	Mood_Disorder	0.1313	0.0288	1	Environmental correlation	Family study using EHR	ACE	US	Both	28783162
Esophagitis	Mood_Disorder	0.1684	0.0344	1	Genetic correlation	Family study using EHR	ACE	US	Both	28783162
Esophagitis	Mood_Disorder	0.145	0.0101	1	Phenotypic correlation	Family study using EHR	ACE	US	Both	28783162
Esophagitis	Non-Melanoma_Skin_Cancer	0.0453	0.0185	1	Environmental correlation	Family study using EHR	ACE	US	Both	28783162
Esophagitis	Non-Melanoma_Skin_Cancer	0.1679	0.0249	1	Genetic correlation	Family study using EHR	ACE	US	Both	28783162
Esophagitis	Non-Melanoma_Skin_Cancer	0.09527	0.00523	1	Phenotypic correlation	Family study using EHR	ACE	US	Both	28783162
Esophagitis	Non-Rheumatic_Heart_Disease	0.0871	0.0213	1	Environmental correlation	Family study using EHR	ACE	US	Both	28783162
Esophagitis	Non-Rheumatic_Heart_Disease	0.3517	0.0393	1	Genetic correlation	Family study using EHR	ACE	US	Both	28783162
Esophagitis	Non-Rheumatic_Heart_Disease	0.175	0.00627	1	Phenotypic correlation	Family study using EHR	ACE	US	Both	28783162
Esophagitis	Osteoarthritis	0.0744	0.0143	1	Environmental correlation	Family study using EHR	ACE	US	Both	28783162
Esophagitis	Osteoarthritis	0.398	0.0331	1	Genetic correlation	Family study using EHR	ACE	US	Both	28783162
Esophagitis	Osteoarthritis	0.16718	0.00528	1	Phenotypic correlation	Family study using EHR	ACE	US	Both	28783162
Esophagitis	Psoriasis_Related_Disorders	0.0529	0.0222	1	Environmental correlation	Family study using EHR	ACE	US	Both	28783162
Esophagitis	Psoriasis_Related_Disorders	0.0901	0.0418	1	Genetic correlation	Family study using EHR	ACE	US	Both	28783162
Esophagitis	Psoriasis_Related_Disorders	0.0645	0.0088	1	Phenotypic correlation	Family study using EHR	ACE	US	Both	28783162
Esophagitis	Schizophrenia_Related_Psychosis	0.1164	0.0362	1	Environmental correlation	Family study using EHR	ACE	US	Both	28783162
Esophagitis	Schizophrenia_Related_Psychosis	0.1959	0.0448	1	Genetic correlation	Family study using EHR	ACE	US	Both	28783162
Esophagitis	Schizophrenia_Related_Psychosis	0.14807	0.00967	1	Phenotypic correlation	Family study using EHR	ACE	US	Both	28783162
Esophagitis	Substance_Abuse	0.1232	0.0163	1	Environmental correlation	Family study using EHR	ACE	US	Both	28783162
Esophagitis	Substance_Abuse	0.1594	0.0253	1	Genetic correlation	Family study using EHR	ACE	US	Both	28783162
Esophagitis	Substance_Abuse	0.13608	0.00578	1	Phenotypic correlation	Family study using EHR	ACE	US	Both	28783162
Esophagitis	Type_I_Diabetes_Mellitus	0.00655	0.03286	1	Environmental correlation	Family study using EHR	ACE	US	Both	28783162
Esophagitis	Type_I_Diabetes_Mellitus	0.1621	0.0416	1	Genetic correlation	Family study using EHR	ACE	US	Both	28783162
Esophagitis	Type_I_Diabetes_Mellitus	0.07122	0.00878	1	Phenotypic correlation	Family study using EHR	ACE	US	Both	28783162
Esophagitis	Upper_Respiratory_Inflammation	0.101	0.0184	1	Environmental correlation	Family study using EHR	ACE	US	Both	28783162
Esophagitis	Upper_Respiratory_Inflammation	0.3465	0.0376	1	Genetic correlation	Family study using EHR	ACE	US	Both	28783162
Esophagitis	Upper_Respiratory_Inflammation	0.17617	0.00603	1	Phenotypic correlation	Family study using EHR	ACE	US	Both	28783162
Eye_Inflammation	Fasciitis	0.0393	0.0122	1	Environmental correlation	Family study using EHR	ACE	US	Both	28783162
Eye_Inflammation	Fasciitis	0.271	0.025	1	Genetic correlation	Family study using EHR	ACE	US	Both	28783162
Eye_Inflammation	Fasciitis	0.10894	0.00487	1	Phenotypic correlation	Family study using EHR	ACE	US	Both	28783162
Eye_Inflammation	Gastritis_Duodenitis	0.0675	0.00983	1	Environmental correlation	Family study using EHR	ACE	US	Both	28783162
Eye_Inflammation	Gastritis_Duodenitis	0.2761	0.0243	1	Genetic correlation	Family study using EHR	ACE	US	Both	28783162
Eye_Inflammation	Gastritis_Duodenitis	0.1245	0.00393	1	Phenotypic correlation	Family study using EHR	ACE	US	Both	28783162
Eye_Inflammation	General_Hypertension	0.06944	0.00955	1	Environmental correlation	Family study using EHR	ACE	US	Both	28783162
Eye_Inflammation	General_Hypertension	0.0735	0.0164	1	Genetic correlation	Family study using EHR	ACE	US	Both	28783162
Eye_Inflammation	General_Hypertension	0.06983	0.00358	1	Phenotypic correlation	Family study using EHR	ACE	US	Both	28783162
Eye_Inflammation	IBS_Crohns_Disease	0.0668	0.013	1	Environmental correlation	Family study using EHR	ACE	US	Both	28783162
Eye_Inflammation	IBS_Crohns_Disease	0.286	0.0309	1	Genetic correlation	Family study using EHR	ACE	US	Both	28783162
Eye_Inflammation	IBS_Crohns_Disease	0.12642	0.00545	1	Phenotypic correlation	Family study using EHR	ACE	US	Both	28783162
Eye_Inflammation	Lymphatic_Disorder	0.0658	0.0142	1	Environmental correlation	Family study using EHR	ACE	US	Both	28783162
Eye_Inflammation	Lymphatic_Disorder	0.1522	0.0393	1	Genetic correlation	Family study using EHR	ACE	US	Both	28783162
Eye_Inflammation	Lymphatic_Disorder	0.08602	0.00681	1	Phenotypic correlation	Family study using EHR	ACE	US	Both	28783162
Eye_Inflammation	Migraine	0.0743	0.0111	1	Environmental correlation	Family study using EHR	ACE	US	Both	28783162
Eye_Inflammation	Migraine	0.2336	0.0214	1	Genetic correlation	Family study using EHR	ACE	US	Both	28783162
Eye_Inflammation	Migraine	0.12382	0.00397	1	Phenotypic correlation	Family study using EHR	ACE	US	Both	28783162
Eye_Inflammation	Mood_Disorder	0.0556	0.0189	1	Environmental correlation	Family study using EHR	ACE	US	Both	28783162
Eye_Inflammation	Mood_Disorder	0.1	0.0266	1	Genetic correlation	Family study using EHR	ACE	US	Both	28783162
Eye_Inflammation	Mood_Disorder	0.07048	0.00742	1	Phenotypic correlation	Family study using EHR	ACE	US	Both	28783162
Eye_Inflammation	Non-Melanoma_Skin_Cancer	0.0781	0.0101	1	Environmental correlation	Family study using EHR	ACE	US	Both	28783162
Eye_Inflammation	Non-Melanoma_Skin_Cancer	0.2209	0.0158	1	Genetic correlation	Family study using EHR	ACE	US	Both	28783162
Eye_Inflammation	Non-Melanoma_Skin_Cancer	0.1288	0.00334	1	Phenotypic correlation	Family study using EHR	ACE	US	Both	28783162
Eye_Inflammation	Non-Rheumatic_Heart_Disease	0.0495	0.0127	1	Environmental correlation	Family study using EHR	ACE	US	Both	28783162
Eye_Inflammation	Non-Rheumatic_Heart_Disease	0.2176	0.0275	1	Genetic correlation	Family study using EHR	ACE	US	Both	28783162
Eye_Inflammation	Non-Rheumatic_Heart_Disease	0.09983	0.00482	1	Phenotypic correlation	Family study using EHR	ACE	US	Both	28783162
Eye_Inflammation	Osteoarthritis	0.0882	0.0101	1	Environmental correlation	Family study using EHR	ACE	US	Both	28783162
Eye_Inflammation	Osteoarthritis	0.1921	0.0259	1	Genetic correlation	Family study using EHR	ACE	US	Both	28783162
Eye_Inflammation	Osteoarthritis	0.11492	0.00374	1	Phenotypic correlation	Family study using EHR	ACE	US	Both	28783162
Eye_Inflammation	Psoriasis_Related_Disorders	0.0397	0.0149	1	Environmental correlation	Family study using EHR	ACE	US	Both	28783162
Eye_Inflammation	Psoriasis_Related_Disorders	0.224	0.0328	1	Genetic correlation	Family study using EHR	ACE	US	Both	28783162
Eye_Inflammation	Psoriasis_Related_Disorders	0.09143	0.00636	1	Phenotypic correlation	Family study using EHR	ACE	US	Both	28783162
Eye_Inflammation	Schizophrenia_Related_Psychosis	0.0636	0.0211	1	Environmental correlation	Family study using EHR	ACE	US	Both	28783162
Eye_Inflammation	Schizophrenia_Related_Psychosis	0.0726	0.0292	1	Genetic correlation	Family study using EHR	ACE	US	Both	28783162
Eye_Inflammation	Schizophrenia_Related_Psychosis	0.06512	0.00789	1	Phenotypic correlation	Family study using EHR	ACE	US	Both	28783162
Eye_Inflammation	Substance_Abuse	0.0841	0.0113	1	Environmental correlation	Family study using EHR	ACE	US	Both	28783162
Eye_Inflammation	Substance_Abuse	-0.0432	0.0215	1	Genetic correlation	Family study using EHR	ACE	US	Both	28783162
Eye_Inflammation	Substance_Abuse	0.04087	0.00379	1	Phenotypic correlation	Family study using EHR	ACE	US	Both	28783162
Eye_Inflammation	Type_I_Diabetes_Mellitus	0.0942	0.0202	1	Environmental correlation	Family study using EHR	ACE	US	Both	28783162
Eye_Inflammation	Type_I_Diabetes_Mellitus	0.00682	0.03115	1	Genetic correlation	Family study using EHR	ACE	US	Both	28783162
Eye_Inflammation	Type_I_Diabetes_Mellitus	0.05963	0.00664	1	Phenotypic correlation	Family study using EHR	ACE	US	Both	28783162
Eye_Inflammation	Upper_Respiratory_Inflammation	0.091	0.0108	1	Environmental correlation	Family study using EHR	ACE	US	Both	28783162
Eye_Inflammation	Upper_Respiratory_Inflammation	0.313	0.0255	1	Genetic correlation	Family study using EHR	ACE	US	Both	28783162
Eye_Inflammation	Upper_Respiratory_Inflammation	0.1518	0.00448	1	Phenotypic correlation	Family study using EHR	ACE	US	Both	28783162
Fasciitis	Gastritis_Duodenitis	0.079	0.0127	1	Environmental correlation	Family study using EHR	ACE	US	Both	28783162
Fasciitis	Gastritis_Duodenitis	0.2577	0.0289	1	Genetic correlation	Family study using EHR	ACE	US	Both	28783162
Fasciitis	Gastritis_Duodenitis	0.13238	0.00439	1	Phenotypic correlation	Family study using EHR	ACE	US	Both	28783162
Fasciitis	General_Hypertension	0.1216	0.0133	1	Environmental correlation	Family study using EHR	ACE	US	Both	28783162
Fasciitis	General_Hypertension	0.1133	0.0206	1	Genetic correlation	Family study using EHR	ACE	US	Both	28783162
Fasciitis	General_Hypertension	0.11757	0.00402	1	Phenotypic correlation	Family study using EHR	ACE	US	Both	28783162
Fasciitis	IBS_Crohns_Disease	0.044	0.0155	1	Environmental correlation	Family study using EHR	ACE	US	Both	28783162
Fasciitis	IBS_Crohns_Disease	0.3009	0.0335	1	Genetic correlation	Family study using EHR	ACE	US	Both	28783162
Fasciitis	IBS_Crohns_Disease	0.12057	0.00588	1	Phenotypic correlation	Family study using EHR	ACE	US	Both	28783162
Fasciitis	Lymphatic_Disorder	0.0731	0.0202	1	Environmental correlation	Family study using EHR	ACE	US	Both	28783162
Fasciitis	Lymphatic_Disorder	0.177	0.0461	1	Genetic correlation	Family study using EHR	ACE	US	Both	28783162
Fasciitis	Lymphatic_Disorder	0.09875	0.00807	1	Phenotypic correlation	Family study using EHR	ACE	US	Both	28783162
Fasciitis	Migraine	0.0339	0.0152	1	Environmental correlation	Family study using EHR	ACE	US	Both	28783162
Fasciitis	Migraine	0.2534	0.0275	1	Genetic correlation	Family study using EHR	ACE	US	Both	28783162
Fasciitis	Migraine	0.10869	0.00518	1	Phenotypic correlation	Family study using EHR	ACE	US	Both	28783162
Fasciitis	Mood_Disorder	0.0542	0.0245	1	Environmental correlation	Family study using EHR	ACE	US	Both	28783162
Fasciitis	Mood_Disorder	0.1028	0.0318	1	Genetic correlation	Family study using EHR	ACE	US	Both	28783162
Fasciitis	Mood_Disorder	0.0729	0.00837	1	Phenotypic correlation	Family study using EHR	ACE	US	Both	28783162
Fasciitis	Non-Melanoma_Skin_Cancer	0.0542	0.0153	1	Environmental correlation	Family study using EHR	ACE	US	Both	28783162
Fasciitis	Non-Melanoma_Skin_Cancer	0.1889	0.0219	1	Genetic correlation	Family study using EHR	ACE	US	Both	28783162
Fasciitis	Non-Melanoma_Skin_Cancer	0.10845	0.00347	1	Phenotypic correlation	Family study using EHR	ACE	US	Both	28783162
Fasciitis	Non-Rheumatic_Heart_Disease	0.0786	0.0174	1	Environmental correlation	Family study using EHR	ACE	US	Both	28783162
Fasciitis	Non-Rheumatic_Heart_Disease	0.087	0.0333	1	Genetic correlation	Family study using EHR	ACE	US	Both	28783162
Fasciitis	Non-Rheumatic_Heart_Disease	0.08127	0.00521	1	Phenotypic correlation	Family study using EHR	ACE	US	Both	28783162
Fasciitis	Osteoarthritis	0.1618	0.0128	1	Environmental correlation	Family study using EHR	ACE	US	Both	28783162
Fasciitis	Osteoarthritis	0.4889	0.0313	1	Genetic correlation	Family study using EHR	ACE	US	Both	28783162
Fasciitis	Osteoarthritis	0.25371	0.00377	1	Phenotypic correlation	Family study using EHR	ACE	US	Both	28783162
Fasciitis	Psoriasis_Related_Disorders	0.00966	0.01853	1	Environmental correlation	Family study using EHR	ACE	US	Both	28783162
Fasciitis	Psoriasis_Related_Disorders	0.2088	0.0362	1	Genetic correlation	Family study using EHR	ACE	US	Both	28783162
Fasciitis	Psoriasis_Related_Disorders	0.07165	0.00712	1	Phenotypic correlation	Family study using EHR	ACE	US	Both	28783162
Fasciitis	Schizophrenia_Related_Psychosis	0.0848	0.0296	1	Environmental correlation	Family study using EHR	ACE	US	Both	28783162
Fasciitis	Schizophrenia_Related_Psychosis	0.0309	0.0358	1	Genetic correlation	Family study using EHR	ACE	US	Both	28783162
Fasciitis	Schizophrenia_Related_Psychosis	0.06071	0.00976	1	Phenotypic correlation	Family study using EHR	ACE	US	Both	28783162
Fasciitis	Substance_Abuse	0.012	0.015	1	Environmental correlation	Family study using EHR	ACE	US	Both	28783162
Fasciitis	Substance_Abuse	-0.0213	0.0238	1	Genetic correlation	Family study using EHR	ACE	US	Both	28783162
Fasciitis	Substance_Abuse	-0.000208	0.005301	1	Phenotypic correlation	Family study using EHR	ACE	US	Both	28783162
Fasciitis	Type_I_Diabetes_Mellitus	0.0849	0.0254	1	Environmental correlation	Family study using EHR	ACE	US	Both	28783162
Fasciitis	Type_I_Diabetes_Mellitus	0.0982	0.0329	1	Genetic correlation	Family study using EHR	ACE	US	Both	28783162
Fasciitis	Type_I_Diabetes_Mellitus	0.08875	0.00736	1	Phenotypic correlation	Family study using EHR	ACE	US	Both	28783162
Fasciitis	Upper_Respiratory_Inflammation	0.0439	0.0132	1	Environmental correlation	Family study using EHR	ACE	US	Both	28783162
Fasciitis	Upper_Respiratory_Inflammation	0.3266	0.0307	1	Genetic correlation	Family study using EHR	ACE	US	Both	28783162
Fasciitis	Upper_Respiratory_Inflammation	0.12856	0.00506	1	Phenotypic correlation	Family study using EHR	ACE	US	Both	28783162
Gastritis_Duodenitis	General_Hypertension	0.0936	0.011	1	Environmental correlation	Family study using EHR	ACE	US	Both	28783162
Gastritis_Duodenitis	General_Hypertension	0.4267	0.0202	1	Genetic correlation	Family study using EHR	ACE	US	Both	28783162
Gastritis_Duodenitis	General_Hypertension	0.20665	0.00372	1	Phenotypic correlation	Family study using EHR	ACE	US	Both	28783162
Gastritis_Duodenitis	IBS_Crohns_Disease	0.322	0.013	1	Environmental correlation	Family study using EHR	ACE	US	Both	28783162
Gastritis_Duodenitis	IBS_Crohns_Disease	0.5075	0.0341	1	Genetic correlation	Family study using EHR	ACE	US	Both	28783162
Gastritis_Duodenitis	IBS_Crohns_Disease	0.371	0.0047	1	Phenotypic correlation	Family study using EHR	ACE	US	Both	28783162
Gastritis_Duodenitis	Lymphatic_Disorder	0.0594	0.0143	1	Environmental correlation	Family study using EHR	ACE	US	Both	28783162
Gastritis_Duodenitis	Lymphatic_Disorder	0.376	0.043	1	Genetic correlation	Family study using EHR	ACE	US	Both	28783162
Gastritis_Duodenitis	Lymphatic_Disorder	0.13355	0.00667	1	Phenotypic correlation	Family study using EHR	ACE	US	Both	28783162
Gastritis_Duodenitis	Migraine	0.1227	0.0112	1	Environmental correlation	Family study using EHR	ACE	US	Both	28783162
Gastritis_Duodenitis	Migraine	0.4227	0.0238	1	Genetic correlation	Family study using EHR	ACE	US	Both	28783162
Gastritis_Duodenitis	Migraine	0.21507	0.00435	1	Phenotypic correlation	Family study using EHR	ACE	US	Both	28783162
Gastritis_Duodenitis	Mood_Disorder	0.1602	0.0219	1	Environmental correlation	Family study using EHR	ACE	US	Both	28783162
Gastritis_Duodenitis	Mood_Disorder	0.2298	0.0326	1	Genetic correlation	Family study using EHR	ACE	US	Both	28783162
Gastritis_Duodenitis	Mood_Disorder	0.18133	0.00723	1	Phenotypic correlation	Family study using EHR	ACE	US	Both	28783162
Gastritis_Duodenitis	Non-Melanoma_Skin_Cancer	0.0645	0.0121	1	Environmental correlation	Family study using EHR	ACE	US	Both	28783162
Gastritis_Duodenitis	Non-Melanoma_Skin_Cancer	0.1089	0.0184	1	Genetic correlation	Family study using EHR	ACE	US	Both	28783162
Gastritis_Duodenitis	Non-Melanoma_Skin_Cancer	0.0791	0.0038	1	Phenotypic correlation	Family study using EHR	ACE	US	Both	28783162
Gastritis_Duodenitis	Non-Rheumatic_Heart_Disease	0.1143	0.0122	1	Environmental correlation	Family study using EHR	ACE	US	Both	28783162
Gastritis_Duodenitis	Non-Rheumatic_Heart_Disease	0.4559	0.0267	1	Genetic correlation	Family study using EHR	ACE	US	Both	28783162
Gastritis_Duodenitis	Non-Rheumatic_Heart_Disease	0.21566	0.00438	1	Phenotypic correlation	Family study using EHR	ACE	US	Both	28783162
Gastritis_Duodenitis	Osteoarthritis	0.1161	0.0107	1	Environmental correlation	Family study using EHR	ACE	US	Both	28783162
Gastritis_Duodenitis	Osteoarthritis	0.4572	0.0296	1	Genetic correlation	Family study using EHR	ACE	US	Both	28783162
Gastritis_Duodenitis	Osteoarthritis	0.20367	0.00368	1	Phenotypic correlation	Family study using EHR	ACE	US	Both	28783162
Gastritis_Duodenitis	Psoriasis_Related_Disorders	0.0373	0.0171	1	Environmental correlation	Family study using EHR	ACE	US	Both	28783162
Gastritis_Duodenitis	Psoriasis_Related_Disorders	0.1553	0.0405	1	Genetic correlation	Family study using EHR	ACE	US	Both	28783162
Gastritis_Duodenitis	Psoriasis_Related_Disorders	0.07039	0.00693	1	Phenotypic correlation	Family study using EHR	ACE	US	Both	28783162
Gastritis_Duodenitis	Schizophrenia_Related_Psychosis	0.2201	0.0238	1	Environmental correlation	Family study using EHR	ACE	US	Both	28783162
Gastritis_Duodenitis	Schizophrenia_Related_Psychosis	0.1706	0.0336	1	Genetic correlation	Family study using EHR	ACE	US	Both	28783162
Gastritis_Duodenitis	Schizophrenia_Related_Psychosis	0.194	0.0079	1	Phenotypic correlation	Family study using EHR	ACE	US	Both	28783162
Gastritis_Duodenitis	Substance_Abuse	0.188	0.012	1	Environmental correlation	Family study using EHR	ACE	US	Both	28783162
Gastritis_Duodenitis	Substance_Abuse	0.175	0.0224	1	Genetic correlation	Family study using EHR	ACE	US	Both	28783162
Gastritis_Duodenitis	Substance_Abuse	0.18157	0.00426	1	Phenotypic correlation	Family study using EHR	ACE	US	Both	28783162
Gastritis_Duodenitis	Type_I_Diabetes_Mellitus	0.1137	0.0215	1	Environmental correlation	Family study using EHR	ACE	US	Both	28783162
Gastritis_Duodenitis	Type_I_Diabetes_Mellitus	0.1996	0.0337	1	Genetic correlation	Family study using EHR	ACE	US	Both	28783162
Gastritis_Duodenitis	Type_I_Diabetes_Mellitus	0.1422	0.00644	1	Phenotypic correlation	Family study using EHR	ACE	US	Both	28783162
Gastritis_Duodenitis	Upper_Respiratory_Inflammation	0.0996	0.0119	1	Environmental correlation	Family study using EHR	ACE	US	Both	28783162
Gastritis_Duodenitis	Upper_Respiratory_Inflammation	0.4496	0.0289	1	Genetic correlation	Family study using EHR	ACE	US	Both	28783162
Gastritis_Duodenitis	Upper_Respiratory_Inflammation	0.1946	0.0047	1	Phenotypic correlation	Family study using EHR	ACE	US	Both	28783162
General_Hypertension	IBS_Crohns_Disease	0.0396	0.0156	1	Environmental correlation	Family study using EHR	ACE	US	Both	28783162
General_Hypertension	IBS_Crohns_Disease	0.1876	0.0272	1	Genetic correlation	Family study using EHR	ACE	US	Both	28783162
General_Hypertension	IBS_Crohns_Disease	0.08944	0.00516	1	Phenotypic correlation	Family study using EHR	ACE	US	Both	28783162
General_Hypertension	Lymphatic_Disorder	0.0923	0.0177	1	Environmental correlation	Family study using EHR	ACE	US	Both	28783162
General_Hypertension	Lymphatic_Disorder	0.2257	0.0382	1	Genetic correlation	Family study using EHR	ACE	US	Both	28783162
General_Hypertension	Lymphatic_Disorder	0.1281	0.0069	1	Phenotypic correlation	Family study using EHR	ACE	US	Both	28783162
General_Hypertension	Macular_Degeneration	0.03	0.058	1	Genetic correlation	SNP-based	GREML	International	Both	26523775
General_Hypertension	Macular_Degeneration	0.058	0.01	1	Genetic correlation	SNP-based	GREML	International	Both	https://www.biorxiv.org/content/biorxiv/early/2015/06/05/016527.full.pdf
General_Hypertension	Migraine	0.074	0.0118	1	Environmental correlation	Family study using EHR	ACE	US	Both	28783162
General_Hypertension	Migraine	0.2008	0.0175	1	Genetic correlation	Family study using EHR	ACE	US	Both	28783162
General_Hypertension	Migraine	0.12355	0.00397	1	Phenotypic correlation	Family study using EHR	ACE	US	Both	28783162
General_Hypertension	Mood_Disorder	0.2449	0.0262	1	Environmental correlation	Family study using EHR	ACE	US	Both	28783162
General_Hypertension	Mood_Disorder	0.0516	0.0275	1	Genetic correlation	Family study using EHR	ACE	US	Both	28783162
General_Hypertension	Mood_Disorder	0.15361	0.00717	1	Phenotypic correlation	Family study using EHR	ACE	US	Both	28783162
General_Hypertension	Non-Melanoma_Skin_Cancer	0.1447	0.0117	1	Environmental correlation	Family study using EHR	ACE	US	Both	28783162
General_Hypertension	Non-Melanoma_Skin_Cancer	-0.1132	0.0136	1	Genetic correlation	Family study using EHR	ACE	US	Both	28783162
General_Hypertension	Non-Melanoma_Skin_Cancer	0.0246	0.00316	1	Phenotypic correlation	Family study using EHR	ACE	US	Both	28783162
General_Hypertension	Non-Rheumatic_Heart_Disease	0.2769	0.0128	1	Environmental correlation	Family study using EHR	ACE	US	Both	28783162
General_Hypertension	Non-Rheumatic_Heart_Disease	0.4001	0.0214	1	Genetic correlation	Family study using EHR	ACE	US	Both	28783162
General_Hypertension	Non-Rheumatic_Heart_Disease	0.3211	0.00399	1	Phenotypic correlation	Family study using EHR	ACE	US	Both	28783162
General_Hypertension	Non-Specific_Cardiovascular_Disease	0.53	0.07	1	Genetic correlation	SNP-based	GREML	International	Both	26523775
General_Hypertension	Non-Specific_Cardiovascular_Disease	0.427	0.075	1	Genetic correlation	SNP-based	GREML	International	Both	https://www.biorxiv.org/content/biorxiv/early/2015/06/05/016527.full.pdf
General_Hypertension	Osteoarthritis	0.152	0.0103	1	Environmental correlation	Family study using EHR	ACE	US	Both	28783162
General_Hypertension	Osteoarthritis	0.4042	0.0219	1	Genetic correlation	Family study using EHR	ACE	US	Both	28783162
General_Hypertension	Osteoarthritis	0.22	0.06	1	Genetic correlation	SNP-based	GREML	International	Both	26523775
General_Hypertension	Osteoarthritis	0.07	0.007	1	Genetic correlation	SNP-based	GREML	International	Both	https://www.biorxiv.org/content/biorxiv/early/2015/06/05/016527.full.pdf
General_Hypertension	Osteoarthritis	0.23093	0.00285	1	Phenotypic correlation	Family study using EHR	ACE	US	Both	28783162
General_Hypertension	Osteoporosis	-0.15	0.06	1	Genetic correlation	SNP-based	GREML	International	Both	26523775
General_Hypertension	Osteoporosis	0.001	0.009	1	Genetic correlation	SNP-based	GREML	International	Both	https://www.biorxiv.org/content/biorxiv/early/2015/06/05/016527.full.pdf
General_Hypertension	Psoriasis_Related_Disorders	0.0783	0.0165	1	Environmental correlation	Family study using EHR	ACE	US	Both	28783162
General_Hypertension	Psoriasis_Related_Disorders	0.0752	0.0269	1	Genetic correlation	Family study using EHR	ACE	US	Both	28783162
General_Hypertension	Psoriasis_Related_Disorders	0.07616	0.00577	1	Phenotypic correlation	Family study using EHR	ACE	US	Both	28783162
General_Hypertension	Schizophrenia_Related_Psychosis	0.2601	0.0261	1	Environmental correlation	Family study using EHR	ACE	US	Both	28783162
General_Hypertension	Schizophrenia_Related_Psychosis	0.1694	0.0261	1	Genetic correlation	Family study using EHR	ACE	US	Both	28783162
General_Hypertension	Schizophrenia_Related_Psychosis	0.21572	0.00666	1	Phenotypic correlation	Family study using EHR	ACE	US	Both	28783162
General_Hypertension	Substance_Abuse	0.211	0.0121	1	Environmental correlation	Family study using EHR	ACE	US	Both	28783162
General_Hypertension	Substance_Abuse	0.0755	0.0164	1	Genetic correlation	Family study using EHR	ACE	US	Both	28783162
General_Hypertension	Substance_Abuse	0.1542	0.00354	1	Phenotypic correlation	Family study using EHR	ACE	US	Both	28783162
General_Hypertension	Type_I_Diabetes_Mellitus	0.3607	0.0196	1	Environmental correlation	Family study using EHR	ACE	US	Both	28783162
General_Hypertension	Type_I_Diabetes_Mellitus	0.467	0.0213	1	Genetic correlation	Family study using EHR	ACE	US	Both	28783162
General_Hypertension	Type_I_Diabetes_Mellitus	0.40968	0.00486	1	Phenotypic correlation	Family study using EHR	ACE	US	Both	28783162
General_Hypertension	Type_II_Diabetes_Mellitus	0.494	0.009	1	Genetic correlation	SNP-based	GREML	International	Both	26523775
General_Hypertension	Type_II_Diabetes_Mellitus	0.35	0.052	1	Genetic correlation	SNP-based	GREML	International	Both	https://www.biorxiv.org/content/biorxiv/early/2015/06/05/016527.full.pdf
General_Hypertension	Type_II_Diabetes_Mellitus	0.31	0.14	1	Genetic correlation	SNP-based	GREML	UK	Both	22843982
General_Hypertension	Upper_Respiratory_Inflammation	0.1094	0.0114	1	Environmental correlation	Family study using EHR	ACE	US	Both	28783162
General_Hypertension	Upper_Respiratory_Inflammation	0.1555	0.0198	1	Genetic correlation	Family study using EHR	ACE	US	Both	28783162
General_Hypertension	Upper_Respiratory_Inflammation	0.12366	0.00391	1	Phenotypic correlation	Family study using EHR	ACE	US	Both	28783162
HIV	Schizophrenia_Related_Psychosis	0.19	0.0594744	1	Genetic correlation	SNP-based	LDSC	International	Both	https://www.biorxiv.org/content/biorxiv/early/2017/06/12/145383.full.pdf
HIV	Schizophrenia_Related_Psychosis	0.172	0.057	1	Genetic correlation	SNP-based	LDSC	US	Both	27752767
HIV	Ulcerative_Colitis	0.22	0.0877786	1	Genetic correlation	SNP-based	LDSC	International	Both	https://www.biorxiv.org/content/biorxiv/early/2017/06/12/145383.full.pdf
IBS_Crohns_Disease	Biliary_Tract_Disease	0.348066	0.029639	1	Genetic correlation	SNP-based	GREML	UK	Both	26974007
IBS_Crohns_Disease	Inflammatory_Spondylopathies	0.48524	0.022997	1	Genetic correlation	SNP-based	GREML	International	Both	26643944
IBS_Crohns_Disease	Lymphatic_Disorder	0.0399	0.0193	1	Environmental correlation	Family study using EHR	ACE	US	Both	28783162
IBS_Crohns_Disease	Lymphatic_Disorder	0.3292	0.0529	1	Genetic correlation	Family study using EHR	ACE	US	Both	28783162
IBS_Crohns_Disease	Lymphatic_Disorder	0.10848	0.00861	1	Phenotypic correlation	Family study using EHR	ACE	US	Both	28783162
IBS_Crohns_Disease	Migraine	0.0838	0.0146	1	Environmental correlation	Family study using EHR	ACE	US	Both	28783162
IBS_Crohns_Disease	Migraine	0.4783	0.0297	1	Genetic correlation	Family study using EHR	ACE	US	Both	28783162
IBS_Crohns_Disease	Migraine	0.02	0.04	1	Genetic correlation	SNP-based	LDSC	International	Both	29930110
IBS_Crohns_Disease	Migraine	0.20616	0.00541	1	Phenotypic correlation	Family study using EHR	ACE	US	Both	28783162
IBS_Crohns_Disease	Mood_Disorder	0.1271	0.0256	1	Environmental correlation	Family study using EHR	ACE	US	Both	28783162
IBS_Crohns_Disease	Mood_Disorder	0.2563	0.0411	1	Genetic correlation	Family study using EHR	ACE	US	Both	28783162
IBS_Crohns_Disease	Mood_Disorder	0.17043	0.00803	1	Phenotypic correlation	Family study using EHR	ACE	US	Both	28783162
IBS_Crohns_Disease	Non-Melanoma_Skin_Cancer	0.0347	0.0151	1	Environmental correlation	Family study using EHR	ACE	US	Both	28783162
IBS_Crohns_Disease	Non-Melanoma_Skin_Cancer	0.2447	0.0247	1	Genetic correlation	Family study using EHR	ACE	US	Both	28783162
IBS_Crohns_Disease	Non-Melanoma_Skin_Cancer	0.10944	0.00466	1	Phenotypic correlation	Family study using EHR	ACE	US	Both	28783162
IBS_Crohns_Disease	Non-Rheumatic_Heart_Disease	0.064	0.0161	1	Environmental correlation	Family study using EHR	ACE	US	Both	28783162
IBS_Crohns_Disease	Non-Rheumatic_Heart_Disease	0.3108	0.0326	1	Genetic correlation	Family study using EHR	ACE	US	Both	28783162
IBS_Crohns_Disease	Non-Rheumatic_Heart_Disease	0.06	0.07	1	Genetic correlation	SNP-based	LDSC	International	Both	26414676
IBS_Crohns_Disease	Non-Rheumatic_Heart_Disease	0.13655	0.00619	1	Phenotypic correlation	Family study using EHR	ACE	US	Both	28783162
IBS_Crohns_Disease	Obesity	0.01	0.04642	1	Genetic correlation	SNP-based	LDSC	International	Both	25642630
IBS_Crohns_Disease	Obesity	-0.029	0.05434	1	Genetic correlation	SNP-based	LDSC	International	Both	25642630
IBS_Crohns_Disease	Obesity	-0.084	0.07938	1	Genetic correlation	SNP-based	LDSC	International	Both	25642630
IBS_Crohns_Disease	Obesity	0.02	0.05106	1	Genetic correlation	SNP-based	LDSC	International	Both	25642630
IBS_Crohns_Disease	Obesity	0.007	0.038	1	Genetic correlation	SNP-based	LDSC	UK	Both	27663502
IBS_Crohns_Disease	Obesity	-0.033	0.044	1	Genetic correlation	SNP-based	LDSC	UK	Both	27663502
IBS_Crohns_Disease	Obesity	-0.098	0.07	1	Genetic correlation	SNP-based	LDSC	UK	Both	27663502
IBS_Crohns_Disease	Obesity	-0.02	0.041	1	Genetic correlation	SNP-based	LDSC	UK	Both	27663502
IBS_Crohns_Disease	Osteoarthritis	0.0745	0.0137	1	Environmental correlation	Family study using EHR	ACE	US	Both	28783162
IBS_Crohns_Disease	Osteoarthritis	0.402	0.0379	1	Genetic correlation	Family study using EHR	ACE	US	Both	28783162
IBS_Crohns_Disease	Osteoarthritis	0.1577	0.0049	1	Phenotypic correlation	Family study using EHR	ACE	US	Both	28783162
IBS_Crohns_Disease	Psoriasis_Related_Disorders	0.023	0.0214	1	Environmental correlation	Family study using EHR	ACE	US	Both	28783162
IBS_Crohns_Disease	Psoriasis_Related_Disorders	0.2275	0.0524	1	Genetic correlation	Family study using EHR	ACE	US	Both	28783162
IBS_Crohns_Disease	Psoriasis_Related_Disorders	0.265922	0.029312	1	Genetic correlation	SNP-based	GREML	UK	Both	26974007
IBS_Crohns_Disease	Psoriasis_Related_Disorders	0.07954	0.00833	1	Phenotypic correlation	Family study using EHR	ACE	US	Both	28783162
IBS_Crohns_Disease	Pubertal_Dysfunction	0.03	0.03	1	Genetic correlation	SNP-based	LDSC	International	Female	26548314
IBS_Crohns_Disease	Rheumatoid_Arthritis_Related_Conditions	-0.029	0.08258	1	Genetic correlation	SNP-based	LDSC	International	Both	25642630
IBS_Crohns_Disease	Rheumatoid_Arthritis_Related_Conditions	0.071	0.057	1	Genetic correlation	SNP-based	LDSC	UK	Both	27663502
IBS_Crohns_Disease	Schizophrenia_Related_Psychosis	0.1422	0.0269	1	Environmental correlation	Family study using EHR	ACE	US	Both	28783162
IBS_Crohns_Disease	Schizophrenia_Related_Psychosis	0.1254	0.0448	1	Genetic correlation	Family study using EHR	ACE	US	Both	28783162
IBS_Crohns_Disease	Schizophrenia_Related_Psychosis	-0.01	0.03	1	Genetic correlation	SNP-based	GREML	International	Both	23933821
IBS_Crohns_Disease	Schizophrenia_Related_Psychosis	0.133	0.0435	1	Genetic correlation	SNP-based	LDSC	International	Both	25642630
IBS_Crohns_Disease	Schizophrenia_Related_Psychosis	0.13	0.04	1	Genetic correlation	SNP-based	LDSC	International	Both	26414676
IBS_Crohns_Disease	Schizophrenia_Related_Psychosis	0.101	0.034	1	Genetic correlation	SNP-based	LDSC	UK	Both	27663502
IBS_Crohns_Disease	Schizophrenia_Related_Psychosis	0.1395	0.0107	1	Phenotypic correlation	Family study using EHR	ACE	US	Both	28783162
IBS_Crohns_Disease	Sleep_Disorder	0.031	0.0395	1	Genetic correlation	SNP-based	LDSC	UK	Both	https://www.biorxiv.org/content/biorxiv/early/2016/02/02/038620.full.pdf
IBS_Crohns_Disease	Substance_Abuse	0.0762	0.0152	1	Environmental correlation	Family study using EHR	ACE	US	Both	28783162
IBS_Crohns_Disease	Substance_Abuse	0.146	0.027	1	Genetic correlation	Family study using EHR	ACE	US	Both	28783162
IBS_Crohns_Disease	Substance_Abuse	0.09795	0.00553	1	Phenotypic correlation	Family study using EHR	ACE	US	Both	28783162
IBS_Crohns_Disease	Type_I_Diabetes_Mellitus	-0.00408	0.02512	1	Environmental correlation	Family study using EHR	ACE	US	Both	28783162
IBS_Crohns_Disease	Type_I_Diabetes_Mellitus	0.0621	0.0412	1	Genetic correlation	Family study using EHR	ACE	US	Both	28783162
IBS_Crohns_Disease	Type_I_Diabetes_Mellitus	-0.08	0.07	1	Genetic correlation	SNP-based	LDSC	International	Both	26414676
IBS_Crohns_Disease	Type_I_Diabetes_Mellitus	0.00742	0.01094	1	Phenotypic correlation	Family study using EHR	ACE	US	Both	28783162
IBS_Crohns_Disease	Type_II_Diabetes_Mellitus	-0.119	0.07022	1	Genetic correlation	SNP-based	LDSC	International	Both	25642630
IBS_Crohns_Disease	Type_II_Diabetes_Mellitus	0.034	0.054	1	Genetic correlation	SNP-based	LDSC	UK	Both	27663502
IBS_Crohns_Disease	Ulcerative_Colitis	0.75	0.017	1	Genetic correlation	SNP-based	GREML	Australia	Both	24728037
IBS_Crohns_Disease	Ulcerative_Colitis	0.62	0.042	1	Genetic correlation	SNP-based	GREML	Australia	Both	24728037
IBS_Crohns_Disease	Ulcerative_Colitis	0.78	0.015	1	Genetic correlation	SNP-based	GREML	UK	Both	26974007
IBS_Crohns_Disease	Ulcerative_Colitis	0.780559	0.015294	1	Genetic correlation	SNP-based	GREML	UK	Both	26974007
IBS_Crohns_Disease	Ulcerative_Colitis	0.543	0.07371	1	Genetic correlation	SNP-based	LDSC	International	Both	25642630
IBS_Crohns_Disease	Ulcerative_Colitis	0.7	0.047	1	Genetic correlation	SNP-based	LDSC	UK	Both	27663502
IBS_Crohns_Disease	Upper_Respiratory_Inflammation	0.0783	0.0145	1	Environmental correlation	Family study using EHR	ACE	US	Both	28783162
IBS_Crohns_Disease	Upper_Respiratory_Inflammation	0.3891	0.0367	1	Genetic correlation	Family study using EHR	ACE	US	Both	28783162
IBS_Crohns_Disease	Upper_Respiratory_Inflammation	0.1622	0.00578	1	Phenotypic correlation	Family study using EHR	ACE	US	Both	28783162
Inflammatory_Spondylopathies	Biliary_Tract_Disease	0.32766	0.035322	1	Genetic correlation	SNP-based	GREML	UK	Both	26974007
Inflammatory_Spondylopathies	Psoriasis_Related_Disorders	0.280237	0.03505	1	Genetic correlation	SNP-based	GREML	International	Both	26643944
Inflammatory_Spondylopathies	Ulcerative_Colitis	0.471562	0.025609	1	Genetic correlation	SNP-based	GREML	UK	Both	26974007
Intellectual_Disability	Obesity	0.1	0.05	1	Genetic correlation	SNP-based	LDSC	UK	Both	28530673
Intellectual_Disability	Schizophrenia_Related_Psychosis	0.369	0.016	1	Genetic correlation	SNP-based	GREML	International	Both	26678674
Intellectual_Disability	Schizophrenia_Related_Psychosis	0.2	0.03	1	Genetic correlation	SNP-based	LDSC	UK	Both	28530673
Lung_Cancer	Osteoarthritis	0.2241	0.136243	1	Genetic correlation	SNP-based	LDSC	UK	Both	https://www.biorxiv.org/content/biorxiv/early/2017/08/11/174755.full.pdf
Lupus_Erythematosus	Rheumatoid_Arthritis_Related_Conditions	0.31	0.061	1	Genetic correlation	Polygenic risk score	PRS	International	Both	27193031
Lymphatic_Disorder	Migraine	0.0105	0.0206	1	Environmental correlation	Family study using EHR	ACE	US	Both	28783162
Lymphatic_Disorder	Migraine	0.3715	0.0545	1	Genetic correlation	Family study using EHR	ACE	US	Both	28783162
Lymphatic_Disorder	Migraine	0.10236	0.00795	1	Phenotypic correlation	Family study using EHR	ACE	US	Both	28783162
Lymphatic_Disorder	Mood_Disorder	0.0972	0.0294	1	Environmental correlation	Family study using EHR	ACE	US	Both	28783162
Lymphatic_Disorder	Mood_Disorder	0.1516	0.0473	1	Genetic correlation	Family study using EHR	ACE	US	Both	28783162
Lymphatic_Disorder	Mood_Disorder	0.1111	0.0122	1	Phenotypic correlation	Family study using EHR	ACE	US	Both	28783162
Lymphatic_Disorder	Non-Melanoma_Skin_Cancer	0.0281	0.0191	1	Environmental correlation	Family study using EHR	ACE	US	Both	28783162
Lymphatic_Disorder	Non-Melanoma_Skin_Cancer	0.21	0.04	1	Genetic correlation	Family study using EHR	ACE	US	Both	28783162
Lymphatic_Disorder	Non-Melanoma_Skin_Cancer	0.08281	0.00635	1	Phenotypic correlation	Family study using EHR	ACE	US	Both	28783162
Lymphatic_Disorder	Non-Rheumatic_Heart_Disease	0.0676	0.0206	1	Environmental correlation	Family study using EHR	ACE	US	Both	28783162
Lymphatic_Disorder	Non-Rheumatic_Heart_Disease	0.3377	0.0564	1	Genetic correlation	Family study using EHR	ACE	US	Both	28783162
Lymphatic_Disorder	Non-Rheumatic_Heart_Disease	0.13661	0.00793	1	Phenotypic correlation	Family study using EHR	ACE	US	Both	28783162
Lymphatic_Disorder	Osteoarthritis	0.111	0.017	1	Environmental correlation	Family study using EHR	ACE	US	Both	28783162
Lymphatic_Disorder	Osteoarthritis	0.3321	0.0559	1	Genetic correlation	Family study using EHR	ACE	US	Both	28783162
Lymphatic_Disorder	Osteoarthritis	0.16	0.00655	1	Phenotypic correlation	Family study using EHR	ACE	US	Both	28783162
Lymphatic_Disorder	Psoriasis_Related_Disorders	0.0447	0.0201	1	Environmental correlation	Family study using EHR	ACE	US	Both	28783162
Lymphatic_Disorder	Psoriasis_Related_Disorders	0.1286	0.0401	1	Genetic correlation	Family study using EHR	ACE	US	Both	28783162
Lymphatic_Disorder	Psoriasis_Related_Disorders	0.0653	0.0111	1	Phenotypic correlation	Family study using EHR	ACE	US	Both	28783162
Lymphatic_Disorder	Schizophrenia_Related_Psychosis	0.0833	0.0369	1	Environmental correlation	Family study using EHR	ACE	US	Both	28783162
Lymphatic_Disorder	Schizophrenia_Related_Psychosis	0.231	0.056	1	Genetic correlation	Family study using EHR	ACE	US	Both	28783162
Lymphatic_Disorder	Schizophrenia_Related_Psychosis	0.1282	0.0132	1	Phenotypic correlation	Family study using EHR	ACE	US	Both	28783162
Lymphatic_Disorder	Substance_Abuse	0.0905	0.0206	1	Environmental correlation	Family study using EHR	ACE	US	Both	28783162
Lymphatic_Disorder	Substance_Abuse	0.1316	0.0434	1	Genetic correlation	Family study using EHR	ACE	US	Both	28783162
Lymphatic_Disorder	Substance_Abuse	0.10066	0.00704	1	Phenotypic correlation	Family study using EHR	ACE	US	Both	28783162
Lymphatic_Disorder	Type_I_Diabetes_Mellitus	0.1332	0.0281	1	Environmental correlation	Family study using EHR	ACE	US	Both	28783162
Lymphatic_Disorder	Type_I_Diabetes_Mellitus	0.1876	0.0518	1	Genetic correlation	Family study using EHR	ACE	US	Both	28783162
Lymphatic_Disorder	Type_I_Diabetes_Mellitus	0.1431	0.0108	1	Phenotypic correlation	Family study using EHR	ACE	US	Both	28783162
Lymphatic_Disorder	Upper_Respiratory_Inflammation	0.0775	0.0187	1	Environmental correlation	Family study using EHR	ACE	US	Both	28783162
Lymphatic_Disorder	Upper_Respiratory_Inflammation	0.3392	0.0561	1	Genetic correlation	Family study using EHR	ACE	US	Both	28783162
Lymphatic_Disorder	Upper_Respiratory_Inflammation	0.13985	0.00778	1	Phenotypic correlation	Family study using EHR	ACE	US	Both	28783162
Macular_Degeneration	Non-Specific_Cardiovascular_Disease	0.111	0.01	1	Genetic correlation	SNP-based	GREML	International	Both	26523775
Macular_Degeneration	Non-Specific_Cardiovascular_Disease	-0.018	0.103	1	Genetic correlation	SNP-based	GREML	International	Both	https://www.biorxiv.org/content/biorxiv/early/2015/06/05/016527.full.pdf
Macular_Degeneration	Osteoarthritis	0.076	0.091	1	Genetic correlation	SNP-based	GREML	International	Both	26523775
Macular_Degeneration	Osteoarthritis	0.039	0.01	1	Genetic correlation	SNP-based	GREML	International	Both	https://www.biorxiv.org/content/biorxiv/early/2015/06/05/016527.full.pdf
Macular_Degeneration	Osteoporosis	-0.073	0.088	1	Genetic correlation	SNP-based	GREML	International	Both	26523775
Macular_Degeneration	Osteoporosis	0.085	0.012	1	Genetic correlation	SNP-based	GREML	International	Both	https://www.biorxiv.org/content/biorxiv/early/2015/06/05/016527.full.pdf
Macular_Degeneration	Type_II_Diabetes_Mellitus	0.043	0.013	1	Genetic correlation	SNP-based	GREML	International	Both	26523775
Macular_Degeneration	Type_II_Diabetes_Mellitus	-0.087	0.074	1	Genetic correlation	SNP-based	GREML	International	Both	https://www.biorxiv.org/content/biorxiv/early/2015/06/05/016527.full.pdf
Migraine	Migraine	0.9103	0.0425	1	Genetic correlation	SNP-based	LDSC	International	Both	29930110
Migraine	Migraine	1	0.0917	1	Genetic correlation	SNP-based	LDSC	International	Both	29930110
Migraine	Migraine	0.4763	0.111	1	Genetic correlation	SNP-based	LDSC	International	Both	29930110
Migraine	Mood_Disorder	0.1369	0.0195	1	Environmental correlation	Family study using EHR	ACE	US	Both	28783162
Migraine	Mood_Disorder	0.2757	0.0272	1	Genetic correlation	Family study using EHR	ACE	US	Both	28783162
Migraine	Mood_Disorder	0.19323	0.00747	1	Phenotypic correlation	Family study using EHR	ACE	US	Both	28783162
Migraine	Multiple_Sclerosis_Other_Demyelinating_Disease	0.022	0.043	1	Genetic correlation	SNP-based	LDSC	International	Both	29930110
Migraine	Multiple_Sclerosis_Other_Demyelinating_Disease	0.1787	0.0852	1	Genetic correlation	SNP-based	LDSC	International	Both	29930110
Migraine	Multiple_Sclerosis_Other_Demyelinating_Disease	0.0151	0.0924	1	Genetic correlation	SNP-based	LDSC	International	Both	29930110
Migraine	Non-Melanoma_Skin_Cancer	0.0599	0.013	1	Environmental correlation	Family study using EHR	ACE	US	Both	28783162
Migraine	Non-Melanoma_Skin_Cancer	0.1356	0.0168	1	Genetic correlation	Family study using EHR	ACE	US	Both	28783162
Migraine	Non-Melanoma_Skin_Cancer	0.0909	0.0043	1	Phenotypic correlation	Family study using EHR	ACE	US	Both	28783162
Migraine	Non-Rheumatic_Heart_Disease	0.0817	0.0146	1	Environmental correlation	Family study using EHR	ACE	US	Both	28783162
Migraine	Non-Rheumatic_Heart_Disease	0.2734	0.0279	1	Genetic correlation	Family study using EHR	ACE	US	Both	28783162
Migraine	Non-Rheumatic_Heart_Disease	0.05	0.06	1	Genetic correlation	SNP-based	LDSC	International	Both	29930110
Migraine	Non-Rheumatic_Heart_Disease	0.14639	0.00518	1	Phenotypic correlation	Family study using EHR	ACE	US	Both	28783162
Migraine	OCD	0.0857	0.0618	1	Genetic correlation	SNP-based	LDSC	International	Both	29930110
Migraine	OCD	0.0105	0.0912	1	Genetic correlation	SNP-based	LDSC	International	Both	29930110
Migraine	OCD	0.1102	0.1075	1	Genetic correlation	SNP-based	LDSC	International	Both	29930110
Migraine	Osteoarthritis	0.0598	0.0127	1	Environmental correlation	Family study using EHR	ACE	US	Both	28783162
Migraine	Osteoarthritis	0.4141	0.0283	1	Genetic correlation	Family study using EHR	ACE	US	Both	28783162
Migraine	Osteoarthritis	0.16278	0.00429	1	Phenotypic correlation	Family study using EHR	ACE	US	Both	28783162
Migraine	Parkinsons_Disease	-0.0258	0.0542	1	Genetic correlation	SNP-based	LDSC	International	Both	29930110
Migraine	Parkinsons_Disease	-0.0648	0.0816	1	Genetic correlation	SNP-based	LDSC	International	Both	29930110
Migraine	Parkinsons_Disease	-0.086	0.1304	1	Genetic correlation	SNP-based	LDSC	International	Both	29930110
Migraine	Psoriasis_Related_Disorders	0.0165	0.0161	1	Environmental correlation	Family study using EHR	ACE	US	Both	28783162
Migraine	Psoriasis_Related_Disorders	0.1562	0.0299	1	Genetic correlation	Family study using EHR	ACE	US	Both	28783162
Migraine	Psoriasis_Related_Disorders	0.06121	0.00705	1	Phenotypic correlation	Family study using EHR	ACE	US	Both	28783162
Migraine	PTSD	0.1645	0.1026	1	Genetic correlation	SNP-based	LDSC	International	Both	29930110
Migraine	PTSD	-0.0699	0.1628	1	Genetic correlation	SNP-based	LDSC	International	Both	29930110
Migraine	PTSD	0.1205	0.2096	1	Genetic correlation	SNP-based	LDSC	International	Both	29930110
Migraine	Schizophrenia_Related_Psychosis	0.1623	0.0264	1	Environmental correlation	Family study using EHR	ACE	US	Both	28783162
Migraine	Schizophrenia_Related_Psychosis	0.2213	0.0322	1	Genetic correlation	Family study using EHR	ACE	US	Both	28783162
Migraine	Schizophrenia_Related_Psychosis	-0.0839	0.0269	1	Genetic correlation	SNP-based	LDSC	International	Both	29930110
Migraine	Schizophrenia_Related_Psychosis	-0.068	0.0442	1	Genetic correlation	SNP-based	LDSC	International	Both	29930110
Migraine	Schizophrenia_Related_Psychosis	-0.0958	0.0576	1	Genetic correlation	SNP-based	LDSC	International	Both	29930110
Migraine	Schizophrenia_Related_Psychosis	0.18503	0.00796	1	Phenotypic correlation	Family study using EHR	ACE	US	Both	28783162
Migraine	Substance_Abuse	0.0741	0.0122	1	Environmental correlation	Family study using EHR	ACE	US	Both	28783162
Migraine	Substance_Abuse	0.2178	0.0197	1	Genetic correlation	Family study using EHR	ACE	US	Both	28783162
Migraine	Substance_Abuse	0.12766	0.00486	1	Phenotypic correlation	Family study using EHR	ACE	US	Both	28783162
Migraine	Tics_Tourettes	0.1916	0.0447	1	Genetic correlation	SNP-based	LDSC	International	Both	29930110
Migraine	Tics_Tourettes	0.0503	0.0819	1	Genetic correlation	SNP-based	LDSC	International	Both	29930110
Migraine	Tics_Tourettes	0.2914	0.1197	1	Genetic correlation	SNP-based	LDSC	International	Both	29930110
Migraine	Type_I_Diabetes_Mellitus	-0.0818	0.0262	1	Environmental correlation	Family study using EHR	ACE	US	Both	28783162
Migraine	Type_I_Diabetes_Mellitus	0.1483	0.0293	1	Genetic correlation	Family study using EHR	ACE	US	Both	28783162
Migraine	Type_I_Diabetes_Mellitus	0.01602	0.00821	1	Phenotypic correlation	Family study using EHR	ACE	US	Both	28783162
Migraine	Upper_Respiratory_Inflammation	0.1303	0.0131	1	Environmental correlation	Family study using EHR	ACE	US	Both	28783162
Migraine	Upper_Respiratory_Inflammation	0.3715	0.0248	1	Genetic correlation	Family study using EHR	ACE	US	Both	28783162
Migraine	Upper_Respiratory_Inflammation	0.2045	0.0045	1	Phenotypic correlation	Family study using EHR	ACE	US	Both	28783162
Mood_Disorder	Non-Melanoma_Skin_Cancer	0.0509	0.0241	1	Environmental correlation	Family study using EHR	ACE	US	Both	28783162
Mood_Disorder	Non-Melanoma_Skin_Cancer	0.0288	0.0231	1	Genetic correlation	Family study using EHR	ACE	US	Both	28783162
Mood_Disorder	Non-Melanoma_Skin_Cancer	0.04022	0.00704	1	Phenotypic correlation	Family study using EHR	ACE	US	Both	28783162
Mood_Disorder	Non-Rheumatic_Heart_Disease	0.1867	0.0285	1	Environmental correlation	Family study using EHR	ACE	US	Both	28783162
Mood_Disorder	Non-Rheumatic_Heart_Disease	0.0321	0.0336	1	Genetic correlation	Family study using EHR	ACE	US	Both	28783162
Mood_Disorder	Non-Rheumatic_Heart_Disease	0.1226	0.0102	1	Phenotypic correlation	Family study using EHR	ACE	US	Both	28783162
Mood_Disorder	Osteoarthritis	0.1	0.019	1	Environmental correlation	Family study using EHR	ACE	US	Both	28783162
Mood_Disorder	Osteoarthritis	0.1943	0.0278	1	Genetic correlation	Family study using EHR	ACE	US	Both	28783162
Mood_Disorder	Osteoarthritis	0.12917	0.00767	1	Phenotypic correlation	Family study using EHR	ACE	US	Both	28783162
Mood_Disorder	Psoriasis_Related_Disorders	-0.0112	0.0338	1	Environmental correlation	Family study using EHR	ACE	US	Both	28783162
Mood_Disorder	Psoriasis_Related_Disorders	0.1695	0.0468	1	Genetic correlation	Family study using EHR	ACE	US	Both	28783162
Mood_Disorder	Psoriasis_Related_Disorders	0.0571	0.011	1	Phenotypic correlation	Family study using EHR	ACE	US	Both	28783162
Mood_Disorder	Schizophrenia_Related_Psychosis	0.4651	0.0325	1	Environmental correlation	Family study using EHR	ACE	US	Both	28783162
Mood_Disorder	Schizophrenia_Related_Psychosis	0.6251	0.0296	1	Genetic correlation	Family study using EHR	ACE	US	Both	28783162
Mood_Disorder	Schizophrenia_Related_Psychosis	0.54671	0.00742	1	Phenotypic correlation	Family study using EHR	ACE	US	Both	28783162
Mood_Disorder	Substance_Abuse	0.3571	0.0243	1	Environmental correlation	Family study using EHR	ACE	US	Both	28783162
Mood_Disorder	Substance_Abuse	0.4426	0.0296	1	Genetic correlation	Family study using EHR	ACE	US	Both	28783162
Mood_Disorder	Substance_Abuse	0.39354	0.00595	1	Phenotypic correlation	Family study using EHR	ACE	US	Both	28783162
Mood_Disorder	Type_I_Diabetes_Mellitus	0.0783	0.0291	1	Environmental correlation	Family study using EHR	ACE	US	Both	28783162
Mood_Disorder	Type_I_Diabetes_Mellitus	0.1146	0.0289	1	Genetic correlation	Family study using EHR	ACE	US	Both	28783162
Mood_Disorder	Type_I_Diabetes_Mellitus	0.0967	0.0126	1	Phenotypic correlation	Family study using EHR	ACE	US	Both	28783162
Mood_Disorder	Upper_Respiratory_Inflammation	0.1051	0.0211	1	Environmental correlation	Family study using EHR	ACE	US	Both	28783162
Mood_Disorder	Upper_Respiratory_Inflammation	0.2267	0.0309	1	Genetic correlation	Family study using EHR	ACE	US	Both	28783162
Mood_Disorder	Upper_Respiratory_Inflammation	0.14722	0.00806	1	Phenotypic correlation	Family study using EHR	ACE	US	Both	28783162
Motor_Neuron_Disease	Multiple_Sclerosis_Other_Demyelinating_Disease	0.021	0.047	1	Genetic correlation	SNP-based	LDSC	International	Both	28322246
Multiple_Sclerosis_Other_Demyelinating_Disease	OCD	0.0807	0.091	1	Genetic correlation	SNP-based	LDSC	International	Both	29930110
Multiple_Sclerosis_Other_Demyelinating_Disease	Parkinsons_Disease	0.0453	0.0774	1	Genetic correlation	SNP-based	LDSC	International	Both	29930110
Multiple_Sclerosis_Other_Demyelinating_Disease	PTSD	0.0385	0.1427	1	Genetic correlation	SNP-based	LDSC	International	Both	29930110
Multiple_Sclerosis_Other_Demyelinating_Disease	Schizophrenia_Related_Psychosis	0.0867	0.0401	1	Genetic correlation	SNP-based	LDSC	International	Both	29930110
Multiple_Sclerosis_Other_Demyelinating_Disease	Tics_Tourettes	-0.0171	0.0745	1	Genetic correlation	SNP-based	LDSC	International	Both	29930110
Non-Melanoma_Skin_Cancer	Non-Rheumatic_Heart_Disease	0.0514	0.0145	1	Environmental correlation	Family study using EHR	ACE	US	Both	28783162
Non-Melanoma_Skin_Cancer	Non-Rheumatic_Heart_Disease	0.1452	0.0202	1	Genetic correlation	Family study using EHR	ACE	US	Both	28783162
Non-Melanoma_Skin_Cancer	Non-Rheumatic_Heart_Disease	0.0881	0.0044	1	Phenotypic correlation	Family study using EHR	ACE	US	Both	28783162
Non-Melanoma_Skin_Cancer	Osteoarthritis	0.0804	0.0106	1	Environmental correlation	Family study using EHR	ACE	US	Both	28783162
Non-Melanoma_Skin_Cancer	Osteoarthritis	0.1589	0.0186	1	Genetic correlation	Family study using EHR	ACE	US	Both	28783162
Non-Melanoma_Skin_Cancer	Osteoarthritis	0.1045	0.0033	1	Phenotypic correlation	Family study using EHR	ACE	US	Both	28783162
Non-Melanoma_Skin_Cancer	Psoriasis_Related_Disorders	0.1103	0.0166	1	Environmental correlation	Family study using EHR	ACE	US	Both	28783162
Non-Melanoma_Skin_Cancer	Psoriasis_Related_Disorders	0.1729	0.0246	1	Genetic correlation	Family study using EHR	ACE	US	Both	28783162
Non-Melanoma_Skin_Cancer	Psoriasis_Related_Disorders	0.1313	0.0057	1	Phenotypic correlation	Family study using EHR	ACE	US	Both	28783162
Non-Melanoma_Skin_Cancer	Schizophrenia_Related_Psychosis	0.0427	0.0255	1	Environmental correlation	Family study using EHR	ACE	US	Both	28783162
Non-Melanoma_Skin_Cancer	Schizophrenia_Related_Psychosis	-0.0229	0.0226	1	Genetic correlation	Family study using EHR	ACE	US	Both	28783162
Non-Melanoma_Skin_Cancer	Schizophrenia_Related_Psychosis	0.00976	0.00806	1	Phenotypic correlation	Family study using EHR	ACE	US	Both	28783162
Non-Melanoma_Skin_Cancer	Substance_Abuse	0.0158	0.0143	1	Environmental correlation	Family study using EHR	ACE	US	Both	28783162
Non-Melanoma_Skin_Cancer	Substance_Abuse	-0.0386	0.0173	1	Genetic correlation	Family study using EHR	ACE	US	Both	28783162
Non-Melanoma_Skin_Cancer	Substance_Abuse	-0.00828	0.00344	1	Phenotypic correlation	Family study using EHR	ACE	US	Both	28783162
Non-Melanoma_Skin_Cancer	Type_I_Diabetes_Mellitus	0.0426	0.022	1	Environmental correlation	Family study using EHR	ACE	US	Both	28783162
Non-Melanoma_Skin_Cancer	Type_I_Diabetes_Mellitus	-0.1216	0.0195	1	Genetic correlation	Family study using EHR	ACE	US	Both	28783162
Non-Melanoma_Skin_Cancer	Type_I_Diabetes_Mellitus	-0.04059	0.00635	1	Phenotypic correlation	Family study using EHR	ACE	US	Both	28783162
Non-Melanoma_Skin_Cancer	Upper_Respiratory_Inflammation	0.0449	0.0126	1	Environmental correlation	Family study using EHR	ACE	US	Both	28783162
Non-Melanoma_Skin_Cancer	Upper_Respiratory_Inflammation	0.2397	0.0202	1	Genetic correlation	Family study using EHR	ACE	US	Both	28783162
Non-Melanoma_Skin_Cancer	Upper_Respiratory_Inflammation	0.11489	0.00425	1	Phenotypic correlation	Family study using EHR	ACE	US	Both	28783162
Non-Rheumatic_Heart_Disease	Osteoarthritis	0.106	0.015	1	Environmental correlation	Family study using EHR	ACE	US	Both	28783162
Non-Rheumatic_Heart_Disease	Osteoarthritis	0.2775	0.0368	1	Genetic correlation	Family study using EHR	ACE	US	Both	28783162
Non-Rheumatic_Heart_Disease	Osteoarthritis	0.15349	0.00422	1	Phenotypic correlation	Family study using EHR	ACE	US	Both	28783162
Non-Rheumatic_Heart_Disease	Psoriasis_Related_Disorders	0.0604	0.0194	1	Environmental correlation	Family study using EHR	ACE	US	Both	28783162
Non-Rheumatic_Heart_Disease	Psoriasis_Related_Disorders	0.1029	0.0391	1	Genetic correlation	Family study using EHR	ACE	US	Both	28783162
Non-Rheumatic_Heart_Disease	Psoriasis_Related_Disorders	0.07324	0.00675	1	Phenotypic correlation	Family study using EHR	ACE	US	Both	28783162
Non-Rheumatic_Heart_Disease	Schizophrenia_Related_Psychosis	0.2075	0.0267	1	Environmental correlation	Family study using EHR	ACE	US	Both	28783162
Non-Rheumatic_Heart_Disease	Schizophrenia_Related_Psychosis	0.1531	0.0355	1	Genetic correlation	Family study using EHR	ACE	US	Both	28783162
Non-Rheumatic_Heart_Disease	Schizophrenia_Related_Psychosis	-0.03	0.04	1	Genetic correlation	SNP-based	LDSC	International	Both	26414676
Non-Rheumatic_Heart_Disease	Schizophrenia_Related_Psychosis	0.18144	0.00903	1	Phenotypic correlation	Family study using EHR	ACE	US	Both	28783162
Non-Rheumatic_Heart_Disease	Substance_Abuse	0.1649	0.0147	1	Environmental correlation	Family study using EHR	ACE	US	Both	28783162
Non-Rheumatic_Heart_Disease	Substance_Abuse	0.0163	0.0245	1	Genetic correlation	Family study using EHR	ACE	US	Both	28783162
Non-Rheumatic_Heart_Disease	Substance_Abuse	0.11108	0.00511	1	Phenotypic correlation	Family study using EHR	ACE	US	Both	28783162
Non-Rheumatic_Heart_Disease	Type_I_Diabetes_Mellitus	0.1864	0.0215	1	Environmental correlation	Family study using EHR	ACE	US	Both	28783162
Non-Rheumatic_Heart_Disease	Type_I_Diabetes_Mellitus	0.192	0.0287	1	Genetic correlation	Family study using EHR	ACE	US	Both	28783162
Non-Rheumatic_Heart_Disease	Type_I_Diabetes_Mellitus	0.15	0.09	1	Genetic correlation	SNP-based	LDSC	International	Both	26414676
Non-Rheumatic_Heart_Disease	Type_I_Diabetes_Mellitus	0.18539	0.00625	1	Phenotypic correlation	Family study using EHR	ACE	US	Both	28783162
Non-Rheumatic_Heart_Disease	Upper_Respiratory_Inflammation	0.1061	0.0141	1	Environmental correlation	Family study using EHR	ACE	US	Both	28783162
Non-Rheumatic_Heart_Disease	Upper_Respiratory_Inflammation	0.2307	0.0326	1	Genetic correlation	Family study using EHR	ACE	US	Both	28783162
Non-Rheumatic_Heart_Disease	Upper_Respiratory_Inflammation	0.14261	0.00533	1	Phenotypic correlation	Family study using EHR	ACE	US	Both	28783162
Non-Specific_Cardiovascular_Disease	Non-Specific_Gingival_Peridontal_Disorder	0.29		1	Genetic correlation	Twin study	ACE	Sweden	Both	19648170
Non-Specific_Cardiovascular_Disease	Osteoarthritis	0.31	0.11	1	Genetic correlation	SNP-based	GREML	International	Both	26523775
Non-Specific_Cardiovascular_Disease	Osteoarthritis	0.101	0.007	1	Genetic correlation	SNP-based	GREML	International	Both	https://www.biorxiv.org/content/biorxiv/early/2015/06/05/016527.full.pdf
Non-Specific_Cardiovascular_Disease	Osteoporosis	0.025	0.101	1	Genetic correlation	SNP-based	GREML	International	Both	26523775
Non-Specific_Cardiovascular_Disease	Osteoporosis	0.054	0.01	1	Genetic correlation	SNP-based	GREML	International	Both	https://www.biorxiv.org/content/biorxiv/early/2015/06/05/016527.full.pdf
Non-Specific_Cardiovascular_Disease	Pubertal_Dysfunction	-0.13	0.04	1	Genetic correlation	SNP-based	LDSC	International	Female	26548314
Non-Specific_Cardiovascular_Disease	Type_II_Diabetes_Mellitus	0.391	0.077	1	Genetic correlation	SNP-based	GREML	International	Both	26523775
Non-Specific_Cardiovascular_Disease	Type_II_Diabetes_Mellitus	0.2	0.008	1	Genetic correlation	SNP-based	GREML	International	Both	https://www.biorxiv.org/content/biorxiv/early/2015/06/05/016527.full.pdf
Non-Specific_Pain	Schizophrenia_Related_Psychosis	0.24	0.04444	1	Genetic correlation	SNP-based	LDSC	UK	Both	https://www.biorxiv.org/content/early/2018/07/06/362574.full.pdf+html
Obesity	Obesity	1	0.01553	1	Genetic correlation	SNP-based	LDSC	International	Both	25642630
Obesity	Obesity	0.942	0.04496	1	Genetic correlation	SNP-based	LDSC	International	Both	25642630
Obesity	Obesity	1	0.008293	1	Genetic correlation	SNP-based	LDSC	International	Both	25642630
Obesity	Obesity	1	0.03558	1	Genetic correlation	SNP-based	LDSC	International	Both	25642630
Obesity	Obesity	1	0.02027	1	Genetic correlation	SNP-based	LDSC	International	Both	25642630
Obesity	Obesity	0.922	0.05051	1	Genetic correlation	SNP-based	LDSC	International	Both	25642630
Obesity	Obesity	1	0.013	1	Genetic correlation	SNP-based	LDSC	UK	Both	27663502
Obesity	Obesity	0.987	0.045	1	Genetic correlation	SNP-based	LDSC	UK	Both	27663502
Obesity	Obesity	1	0.008	1	Genetic correlation	SNP-based	LDSC	UK	Both	27663502
Obesity	Obesity	1	0.034	1	Genetic correlation	SNP-based	LDSC	UK	Both	27663502
Obesity	Obesity	1	0.017	1	Genetic correlation	SNP-based	LDSC	UK	Both	27663502
Obesity	Obesity	0.962	0.05	1	Genetic correlation	SNP-based	LDSC	UK	Both	27663502
Obesity	Osteoarthritis	0.4143	0.251877	1	Genetic correlation	SNP-based	LDSC	UK	Both	https://www.biorxiv.org/content/biorxiv/early/2017/08/11/174755.full.pdf
Obesity	Osteoarthritis	0.4526	0.275161	1	Genetic correlation	SNP-based	LDSC	UK	Both	https://www.biorxiv.org/content/biorxiv/early/2017/08/11/174755.full.pdf
Obesity	Osteoarthritis	0.4411	0.26817	1	Genetic correlation	SNP-based	LDSC	UK	Both	https://www.biorxiv.org/content/biorxiv/early/2017/08/11/174755.full.pdf
Obesity	Rheumatoid_Arthritis_Related_Conditions	0	0.05046	1	Genetic correlation	SNP-based	LDSC	International	Both	25642630
Obesity	Rheumatoid_Arthritis_Related_Conditions	0.05381	0.07307	1	Genetic correlation	SNP-based	LDSC	International	Both	25642630
Obesity	Rheumatoid_Arthritis_Related_Conditions	0.221	0.1079	1	Genetic correlation	SNP-based	LDSC	International	Both	25642630
Obesity	Rheumatoid_Arthritis_Related_Conditions	-0.043	0.05579	1	Genetic correlation	SNP-based	LDSC	International	Both	25642630
Obesity	Rheumatoid_Arthritis_Related_Conditions	0.05	0.037	1	Genetic correlation	SNP-based	LDSC	UK	Both	27663502
Obesity	Rheumatoid_Arthritis_Related_Conditions	0.069	0.045	1	Genetic correlation	SNP-based	LDSC	UK	Both	27663502
Obesity	Rheumatoid_Arthritis_Related_Conditions	0.081	0.064	1	Genetic correlation	SNP-based	LDSC	UK	Both	27663502
Obesity	Rheumatoid_Arthritis_Related_Conditions	0.025	0.037	1	Genetic correlation	SNP-based	LDSC	UK	Both	27663502
Obesity	Schizophrenia_Related_Psychosis	-0.063	0.03031	1	Genetic correlation	SNP-based	LDSC	International	Both	25642630
Obesity	Schizophrenia_Related_Psychosis	-0.08442	0.03728	1	Genetic correlation	SNP-based	LDSC	International	Both	25642630
Obesity	Schizophrenia_Related_Psychosis	-0.053	0.05001	1	Genetic correlation	SNP-based	LDSC	International	Both	25642630
Obesity	Schizophrenia_Related_Psychosis	-0.055	0.0306	1	Genetic correlation	SNP-based	LDSC	International	Both	25642630
Obesity	Schizophrenia_Related_Psychosis	-0.083	0.027	1	Genetic correlation	SNP-based	LDSC	UK	Both	27663502
Obesity	Schizophrenia_Related_Psychosis	-0.088	0.034	1	Genetic correlation	SNP-based	LDSC	UK	Both	27663502
Obesity	Schizophrenia_Related_Psychosis	-0.059	0.048	1	Genetic correlation	SNP-based	LDSC	UK	Both	27663502
Obesity	Schizophrenia_Related_Psychosis	-0.066	0.028	1	Genetic correlation	SNP-based	LDSC	UK	Both	27663502
Obesity	Type_II_Diabetes_Mellitus	0.34	0.05346	1	Genetic correlation	SNP-based	LDSC	International	Both	25642630
Obesity	Type_II_Diabetes_Mellitus	0.3133	0.06566	1	Genetic correlation	SNP-based	LDSC	International	Both	25642630
Obesity	Type_II_Diabetes_Mellitus	0.251	0.07679	1	Genetic correlation	SNP-based	LDSC	International	Both	25642630
Obesity	Type_II_Diabetes_Mellitus	0.383	0.05966	1	Genetic correlation	SNP-based	LDSC	International	Both	25642630
Obesity	Type_II_Diabetes_Mellitus	0.357	0.046	1	Genetic correlation	SNP-based	LDSC	UK	Both	27663502
Obesity	Type_II_Diabetes_Mellitus	0.323	0.053	1	Genetic correlation	SNP-based	LDSC	UK	Both	27663502
Obesity	Type_II_Diabetes_Mellitus	0.328	0.07	1	Genetic correlation	SNP-based	LDSC	UK	Both	27663502
Obesity	Type_II_Diabetes_Mellitus	0.389	0.049	1	Genetic correlation	SNP-based	LDSC	UK	Both	27663502
Obesity	Ulcerative_Colitis	-0.151	0.05473	1	Genetic correlation	SNP-based	LDSC	International	Both	25642630
Obesity	Ulcerative_Colitis	-0.1778	0.06407	1	Genetic correlation	SNP-based	LDSC	International	Both	25642630
Obesity	Ulcerative_Colitis	-0.093	0.1016	1	Genetic correlation	SNP-based	LDSC	International	Both	25642630
Obesity	Ulcerative_Colitis	-0.134	0.06285	1	Genetic correlation	SNP-based	LDSC	International	Both	25642630
Obesity	Ulcerative_Colitis	-0.13	0.047	1	Genetic correlation	SNP-based	LDSC	UK	Both	27663502
Obesity	Ulcerative_Colitis	-0.153	0.056	1	Genetic correlation	SNP-based	LDSC	UK	Both	27663502
Obesity	Ulcerative_Colitis	-0.109	0.079	1	Genetic correlation	SNP-based	LDSC	UK	Both	27663502
Obesity	Ulcerative_Colitis	-0.125	0.049	1	Genetic correlation	SNP-based	LDSC	UK	Both	27663502
OCD	Parkinsons_Disease	0.1301	0.1074	1	Genetic correlation	SNP-based	LDSC	International	Both	29930110
OCD	PTSD	0.2815	0.1847	1	Genetic correlation	SNP-based	LDSC	International	Both	29930110
OCD	Schizophrenia_Related_Psychosis	0.3273	0.0588	1	Genetic correlation	SNP-based	LDSC	International	Both	29930110
OCD	Tics_Tourettes	0.22	0.23	1	Environmental correlation	Family study	SOLAR	International	Both	21156269
OCD	Tics_Tourettes	0.92	0.4	1	Genetic correlation	Family study	SOLAR	International	Both	21156269
OCD	Tics_Tourettes	0.41	0.15	1	Genetic correlation	SNP-based	GREML	International	Both	24204291
OCD	Tics_Tourettes	0.4285	0.092	1	Genetic correlation	SNP-based	LDSC	International	Both	29930110
OCD	Tics_Tourettes	0.45		1	Genetic correlation	Twin study	AE	Sweden	Both	26919823
OCD	Tics_Tourettes	0.34	0.01	1	Phenotypic correlation	Twin study	AE	Sweden	Both	26919823
Osteoarthritis	Osteoporosis	-0.167	0.095	1	Genetic correlation	SNP-based	GREML	International	Both	26523775
Osteoarthritis	Osteoporosis	0.035	0.009	1	Genetic correlation	SNP-based	GREML	International	Both	https://www.biorxiv.org/content/biorxiv/early/2015/06/05/016527.full.pdf
Osteoarthritis	Psoriasis_Related_Disorders	0.1214	0.0136	1	Environmental correlation	Family study using EHR	ACE	US	Both	28783162
Osteoarthritis	Psoriasis_Related_Disorders	0.1256	0.0362	1	Genetic correlation	Family study using EHR	ACE	US	Both	28783162
Osteoarthritis	Psoriasis_Related_Disorders	0.12232	0.00577	1	Phenotypic correlation	Family study using EHR	ACE	US	Both	28783162
Osteoarthritis	Schizophrenia_Related_Psychosis	0.1363	0.0214	1	Environmental correlation	Family study using EHR	ACE	US	Both	28783162
Osteoarthritis	Schizophrenia_Related_Psychosis	0.1585	0.0327	1	Genetic correlation	Family study using EHR	ACE	US	Both	28783162
Osteoarthritis	Schizophrenia_Related_Psychosis	0.13821	0.00794	1	Phenotypic correlation	Family study using EHR	ACE	US	Both	28783162
Osteoarthritis	Substance_Abuse	0.0768	0.011	1	Environmental correlation	Family study using EHR	ACE	US	Both	28783162
Osteoarthritis	Substance_Abuse	0.2283	0.0232	1	Genetic correlation	Family study using EHR	ACE	US	Both	28783162
Osteoarthritis	Substance_Abuse	0.12287	0.00402	1	Phenotypic correlation	Family study using EHR	ACE	US	Both	28783162
Osteoarthritis	Type_I_Diabetes_Mellitus	0.0965	0.0223	1	Environmental correlation	Family study using EHR	ACE	US	Both	28783162
Osteoarthritis	Type_I_Diabetes_Mellitus	0.2308	0.0374	1	Genetic correlation	Family study using EHR	ACE	US	Both	28783162
Osteoarthritis	Type_I_Diabetes_Mellitus	0.13924	0.00575	1	Phenotypic correlation	Family study using EHR	ACE	US	Both	28783162
Osteoarthritis	Type_II_Diabetes_Mellitus	0.092	0.009	1	Genetic correlation	SNP-based	GREML	International	Both	26523775
Osteoarthritis	Type_II_Diabetes_Mellitus	0.02	0.085	1	Genetic correlation	SNP-based	GREML	International	Both	https://www.biorxiv.org/content/biorxiv/early/2015/06/05/016527.full.pdf
Osteoarthritis	Type_II_Diabetes_Mellitus	0.3101	0.188527	1	Genetic correlation	SNP-based	LDSC	UK	Both	https://www.biorxiv.org/content/biorxiv/early/2017/08/11/174755.full.pdf
Osteoarthritis	Upper_Respiratory_Inflammation	0.0835	0.0105	1	Environmental correlation	Family study using EHR	ACE	US	Both	28783162
Osteoarthritis	Upper_Respiratory_Inflammation	0.4123	0.0279	1	Genetic correlation	Family study using EHR	ACE	US	Both	28783162
Osteoarthritis	Upper_Respiratory_Inflammation	0.16789	0.00424	1	Phenotypic correlation	Family study using EHR	ACE	US	Both	28783162
Osteoporosis	Type_II_Diabetes_Mellitus	-0.137	0.014	1	Genetic correlation	SNP-based	GREML	International	Both	26523775
Osteoporosis	Type_II_Diabetes_Mellitus	-0.051	0.078	1	Genetic correlation	SNP-based	GREML	International	Both	https://www.biorxiv.org/content/biorxiv/early/2015/06/05/016527.full.pdf
Parkinsons_Disease	PTSD	0.0253	0.1949	1	Genetic correlation	SNP-based	LDSC	International	Both	29930110
Parkinsons_Disease	Schizophrenia_Related_Psychosis	0.0545	0.0534	1	Genetic correlation	SNP-based	LDSC	International	Both	29930110
Parkinsons_Disease	Tics_Tourettes	0.0904	0.0965	1	Genetic correlation	SNP-based	LDSC	International	Both	29930110
Personality_Disorder	Schizophrenia_Related_Psychosis	0.34	0.082	1	Genetic correlation	SNP-based	LDSC	Germany	Both	28632202
Psoriasis_Related_Disorders	Biliary_Tract_Disease	0.181576	0.042088	1	Genetic correlation	SNP-based	GREML	UK	Both	26974007
Psoriasis_Related_Disorders	Schizophrenia_Related_Psychosis	0.0818	0.0306	1	Environmental correlation	Family study using EHR	ACE	US	Both	28783162
Psoriasis_Related_Disorders	Schizophrenia_Related_Psychosis	0.0188	0.0412	1	Genetic correlation	Family study using EHR	ACE	US	Both	28783162
Psoriasis_Related_Disorders	Schizophrenia_Related_Psychosis	0.0544	0.0113	1	Phenotypic correlation	Family study using EHR	ACE	US	Both	28783162
Psoriasis_Related_Disorders	Substance_Abuse	0.0374	0.0166	1	Environmental correlation	Family study using EHR	ACE	US	Both	28783162
Psoriasis_Related_Disorders	Substance_Abuse	0.1001	0.0282	1	Genetic correlation	Family study using EHR	ACE	US	Both	28783162
Psoriasis_Related_Disorders	Substance_Abuse	0.05844	0.00611	1	Phenotypic correlation	Family study using EHR	ACE	US	Both	28783162
Psoriasis_Related_Disorders	Type_I_Diabetes_Mellitus	-0.0512	0.0265	1	Environmental correlation	Family study using EHR	ACE	US	Both	28783162
Psoriasis_Related_Disorders	Type_I_Diabetes_Mellitus	0.1608	0.0372	1	Genetic correlation	Family study using EHR	ACE	US	Both	28783162
Psoriasis_Related_Disorders	Type_I_Diabetes_Mellitus	0.0312	0.0103	1	Phenotypic correlation	Family study using EHR	ACE	US	Both	28783162
Psoriasis_Related_Disorders	Type_II_Diabetes_Mellitus	0.1	0.22	1	Environmental correlation	Twin study	AE	Denmark	Both	27120802
Psoriasis_Related_Disorders	Type_II_Diabetes_Mellitus	0.13	0.0925	1	Genetic correlation	Twin study	AE	Denmark	Both	27120802
Psoriasis_Related_Disorders	Ulcerative_Colitis	0.157911	0.033565	1	Genetic correlation	SNP-based	GREML	UK	Both	26974007
Psoriasis_Related_Disorders	Upper_Respiratory_Inflammation	0.0373	0.0152	1	Environmental correlation	Family study using EHR	ACE	US	Both	28783162
Psoriasis_Related_Disorders	Upper_Respiratory_Inflammation	0.1608	0.0354	1	Genetic correlation	Family study using EHR	ACE	US	Both	28783162
Psoriasis_Related_Disorders	Upper_Respiratory_Inflammation	0.07203	0.00705	1	Phenotypic correlation	Family study using EHR	ACE	US	Both	28783162
PTSD	Schizophrenia_Related_Psychosis	0.33	0.08	1	Genetic correlation	SNP-based	LDSC	International	Both	28439101
PTSD	Schizophrenia_Related_Psychosis	0.1471	0.088	1	Genetic correlation	SNP-based	LDSC	International	Both	29930110
PTSD	Tics_Tourettes	-0.1382	0.1599	1	Genetic correlation	SNP-based	LDSC	International	Both	29930110
Pubertal_Dysfunction	Rheumatoid_Arthritis_Related_Conditions	0.05	0.04	1	Genetic correlation	SNP-based	LDSC	International	Female	26548314
Pubertal_Dysfunction	Schizophrenia_Related_Psychosis	0.05	0.02	1	Genetic correlation	SNP-based	LDSC	International	Female	26548314
Pubertal_Dysfunction	Type_II_Diabetes_Mellitus	-0.11	0.03	1	Genetic correlation	SNP-based	LDSC	International	Female	26548314
Pubertal_Dysfunction	Ulcerative_Colitis	0.01	0.04	1	Genetic correlation	SNP-based	LDSC	International	Female	26548314
Rheumatoid_Arthritis_Related_Conditions	Schizophrenia_Related_Psychosis	-0.043	0.05029	1	Genetic correlation	SNP-based	LDSC	International	Both	25642630
Rheumatoid_Arthritis_Related_Conditions	Schizophrenia_Related_Psychosis	-0.034	0.032	1	Genetic correlation	SNP-based	LDSC	UK	Both	27663502
Rheumatoid_Arthritis_Related_Conditions	Sleep_Disorder	-0.0488	0.0553	1	Genetic correlation	SNP-based	LDSC	UK	Both	https://www.biorxiv.org/content/biorxiv/early/2016/02/02/038620.full.pdf
Rheumatoid_Arthritis_Related_Conditions	Type_II_Diabetes_Mellitus	-0.048	0.07604	1	Genetic correlation	SNP-based	LDSC	International	Both	25642630
Rheumatoid_Arthritis_Related_Conditions	Type_II_Diabetes_Mellitus	-0.062	0.05	1	Genetic correlation	SNP-based	LDSC	UK	Both	27663502
Rheumatoid_Arthritis_Related_Conditions	Ulcerative_Colitis	0.089	0.08496	1	Genetic correlation	SNP-based	LDSC	International	Both	25642630
Rheumatoid_Arthritis_Related_Conditions	Ulcerative_Colitis	0.098	0.059	1	Genetic correlation	SNP-based	LDSC	UK	Both	27663502
Schizophrenia_Related_Psychosis	Motor_Neuron_Disease	0.143	0.037	1	Genetic correlation	SNP-based	LDSC	International	Both	28322246
Schizophrenia_Related_Psychosis	Sleep_Disorder	0.19	0.07	1	Genetic correlation	Polygenic risk score	PRS	Sweden	Both	23974872
Schizophrenia_Related_Psychosis	Sleep_Disorder	-0.03	0.05	1	Genetic correlation	SNP-based	LDSC	International	Both	25056061
Schizophrenia_Related_Psychosis	Sleep_Disorder	0.1118	0.0342	1	Genetic correlation	SNP-based	LDSC	UK	Both	https://www.biorxiv.org/content/biorxiv/early/2016/02/02/038620.full.pdf
Schizophrenia_Related_Psychosis	Substance_Abuse	0.5028	0.0177	1	Environmental correlation	Family study using EHR	ACE	US	Both	28783162
Schizophrenia_Related_Psychosis	Substance_Abuse	0.3316	0.0189	1	Genetic correlation	Family study using EHR	ACE	US	Both	28783162
Schizophrenia_Related_Psychosis	Substance_Abuse	0.42154	0.00563	1	Phenotypic correlation	Family study using EHR	ACE	US	Both	28783162
Schizophrenia_Related_Psychosis	Tics_Tourettes	0.0627	0.0416	1	Genetic correlation	SNP-based	LDSC	International	Both	29930110
Schizophrenia_Related_Psychosis	Type_I_Diabetes_Mellitus	0.1839	0.0316	1	Environmental correlation	Family study using EHR	ACE	US	Both	28783162
Schizophrenia_Related_Psychosis	Type_I_Diabetes_Mellitus	0.2146	0.0264	1	Genetic correlation	Family study using EHR	ACE	US	Both	28783162
Schizophrenia_Related_Psychosis	Type_I_Diabetes_Mellitus	-0.04	0.04	1	Genetic correlation	SNP-based	LDSC	International	Both	26414676
Schizophrenia_Related_Psychosis	Type_I_Diabetes_Mellitus	0.1995	0.0111	1	Phenotypic correlation	Family study using EHR	ACE	US	Both	28783162
Schizophrenia_Related_Psychosis	Type_II_Diabetes_Mellitus	-0.028	0.05529	1	Genetic correlation	SNP-based	LDSC	International	Both	25642630
Schizophrenia_Related_Psychosis	Type_II_Diabetes_Mellitus	-0.024	0.039	1	Genetic correlation	SNP-based	LDSC	UK	Both	27663502
Schizophrenia_Related_Psychosis	Ulcerative_Colitis	0.128	0.05084	1	Genetic correlation	SNP-based	LDSC	International	Both	25642630
Schizophrenia_Related_Psychosis	Ulcerative_Colitis	0.112	0.037	1	Genetic correlation	SNP-based	LDSC	UK	Both	27663502
Schizophrenia_Related_Psychosis	Upper_Respiratory_Inflammation	0.1635	0.0235	1	Environmental correlation	Family study using EHR	ACE	US	Both	28783162
Schizophrenia_Related_Psychosis	Upper_Respiratory_Inflammation	0.0585	0.0329	1	Genetic correlation	Family study using EHR	ACE	US	Both	28783162
Schizophrenia_Related_Psychosis	Upper_Respiratory_Inflammation	0.11805	0.00808	1	Phenotypic correlation	Family study using EHR	ACE	US	Both	28783162
Sleep_Disorder	Type_II_Diabetes_Mellitus	0.259	0.11	1	Genetic correlation	SNP-based	GREML	International	Both	22885922
Substance_Abuse	Type_I_Diabetes_Mellitus	0.0678	0.0203	1	Environmental correlation	Family study using EHR	ACE	US	Both	28783162
Substance_Abuse	Type_I_Diabetes_Mellitus	0.0509	0.0223	1	Genetic correlation	Family study using EHR	ACE	US	Both	28783162
Substance_Abuse	Type_I_Diabetes_Mellitus	0.05997	0.00692	1	Phenotypic correlation	Family study using EHR	ACE	US	Both	28783162
Substance_Abuse	Upper_Respiratory_Inflammation	0.0909	0.0126	1	Environmental correlation	Family study using EHR	ACE	US	Both	28783162
Substance_Abuse	Upper_Respiratory_Inflammation	0.0899	0.0231	1	Genetic correlation	Family study using EHR	ACE	US	Both	28783162
Substance_Abuse	Upper_Respiratory_Inflammation	0.08975	0.00464	1	Phenotypic correlation	Family study using EHR	ACE	US	Both	28783162
Tics_Tourettes	Stuttering	0.32		1	Genetic correlation	Twin study	AE	Japan	Both	15836814
Type_I_Diabetes_Mellitus	Upper_Respiratory_Inflammation	0.0144	0.0231	1	Environmental correlation	Family study using EHR	ACE	US	Both	28783162
Type_I_Diabetes_Mellitus	Upper_Respiratory_Inflammation	0.1133	0.0317	1	Genetic correlation	Family study using EHR	ACE	US	Both	28783162
Type_I_Diabetes_Mellitus	Upper_Respiratory_Inflammation	0.05092	0.00758	1	Phenotypic correlation	Family study using EHR	ACE	US	Both	28783162
Type_II_Diabetes_Mellitus	Sleep_Disorder	-0.0088	0.0543	1	Genetic correlation	SNP-based	LDSC	UK	Both	https://www.biorxiv.org/content/biorxiv/early/2016/02/02/038620.full.pdf
Type_II_Diabetes_Mellitus	Ulcerative_Colitis	-0.125	0.08942	1	Genetic correlation	SNP-based	LDSC	International	Both	25642630
Type_II_Diabetes_Mellitus	Ulcerative_Colitis	0.076	0.066	1	Genetic correlation	SNP-based	LDSC	UK	Both	27663502
Abnormal_Spine_Curvature	Acne	0.183631	0.0395392	0	Environmental correlation	Family study using EHR	ACE	International	Both
Abnormal_Spine_Curvature	Acne	0.159745	0.0542185	0	Environmental correlation	SNP-based	LDSC	International	Both
Abnormal_Spine_Curvature	Acne	0.305193	0.0405515	0	Genetic correlation	Family study using EHR	ACE	International	Both
Abnormal_Spine_Curvature	Acne	0.252645	0.0549548	0	Genetic correlation	SNP-based	LDSC	International	Both
Abnormal_Spine_Curvature	Acne	0.247524	0.0383361	0	Phenotypic correlation	Family study using EHR	ACE	International	Both
Abnormal_Spine_Curvature	Acne	0.21432	0.0534087	0	Phenotypic correlation	SNP-based	LDSC	International	Both
Abnormal_Spine_Curvature	Acquired_Coagulation_Defect	-0.0552641	0.0422196	0	Environmental correlation	Family study using EHR	ACE	International	Both
Abnormal_Spine_Curvature	Acquired_Coagulation_Defect	-0.148791	0.0307807	0	Environmental correlation	SNP-based	LDSC	International	Both
Abnormal_Spine_Curvature	Acquired_Coagulation_Defect	0.0813287	0.0365233	0	Genetic correlation	Family study using EHR	ACE	International	Both
Abnormal_Spine_Curvature	Acquired_Coagulation_Defect	-0.050868	0.0194064	0	Genetic correlation	SNP-based	LDSC	International	Both
Abnormal_Spine_Curvature	Acquired_Coagulation_Defect	0.0111034	0.038049	0	Phenotypic correlation	Family study using EHR	ACE	International	Both
Abnormal_Spine_Curvature	Acquired_Coagulation_Defect	-0.0725933	0.0230593	0	Phenotypic correlation	SNP-based	LDSC	International	Both
Abnormal_Spine_Curvature	Acquired_Hemolytic_Anemias	0.0161564	0.0423515	0	Environmental correlation	Family study using EHR	ACE	International	Both
Abnormal_Spine_Curvature	Acquired_Hemolytic_Anemias	-0.0302019	0.0203262	0	Environmental correlation	SNP-based	LDSC	International	Both
Abnormal_Spine_Curvature	Acquired_Hemolytic_Anemias	0.0995473	0.0414456	0	Genetic correlation	Family study using EHR	ACE	International	Both
Abnormal_Spine_Curvature	Acquired_Hemolytic_Anemias	-0.00462804	0.0173608	0	Genetic correlation	SNP-based	LDSC	International	Both
Abnormal_Spine_Curvature	Acquired_Hemolytic_Anemias	0.0569209	0.0417776	0	Phenotypic correlation	Family study using EHR	ACE	International	Both
Abnormal_Spine_Curvature	Acquired_Hemolytic_Anemias	0.00124559	0.0181475	0	Phenotypic correlation	SNP-based	LDSC	International	Both
Abnormal_Spine_Curvature	Acquired_Hypothyroidism	0.119486	0.0115656	0	Environmental correlation	Family study using EHR	ACE	International	Both
Abnormal_Spine_Curvature	Acquired_Hypothyroidism	0.0527127	0.0131525	0	Environmental correlation	SNP-based	LDSC	International	Both
Abnormal_Spine_Curvature	Acquired_Hypothyroidism	0.198247	0.0119225	0	Genetic correlation	Family study using EHR	ACE	International	Both
Abnormal_Spine_Curvature	Acquired_Hypothyroidism	0.0777099	0.0108668	0	Genetic correlation	SNP-based	LDSC	International	Both
Abnormal_Spine_Curvature	Acquired_Hypothyroidism	0.146776	0.0103291	0	Phenotypic correlation	Family study using EHR	ACE	International	Both
Abnormal_Spine_Curvature	Acquired_Hypothyroidism	0.0747392	0.0111136	0	Phenotypic correlation	SNP-based	LDSC	International	Both
Abnormal_Spine_Curvature	Acquired_Limb_Deformities	-0.0740322	0.0459006	0	Environmental correlation	Family study using EHR	ACE	International	Both
Abnormal_Spine_Curvature	Acquired_Limb_Deformities	-0.122886	0.0347683	0	Environmental correlation	SNP-based	LDSC	International	Both
Abnormal_Spine_Curvature	Acquired_Limb_Deformities	0.0422205	0.0458736	0	Genetic correlation	Family study using EHR	ACE	International	Both
Abnormal_Spine_Curvature	Acquired_Limb_Deformities	-0.0607388	0.0329846	0	Genetic correlation	SNP-based	LDSC	International	Both
Abnormal_Spine_Curvature	Acquired_Limb_Deformities	-0.0213848	0.0456774	0	Phenotypic correlation	Family study using EHR	ACE	International	Both
Abnormal_Spine_Curvature	Acquired_Limb_Deformities	-0.079556	0.033852	0	Phenotypic correlation	SNP-based	LDSC	International	Both
Abnormal_Spine_Curvature	Acquired_Other_Myopathies	0.0275765	0.0471012	0	Environmental correlation	Family study using EHR	ACE	International	Both
Abnormal_Spine_Curvature	Acquired_Other_Myopathies	-0.0468031	0.0341738	0	Environmental correlation	SNP-based	LDSC	International	Both
Abnormal_Spine_Curvature	Acquired_Other_Myopathies	0.11355	0.038932	0	Genetic correlation	Family study using EHR	ACE	International	Both
Abnormal_Spine_Curvature	Acquired_Other_Myopathies	-0.0334891	0.0208607	0	Genetic correlation	SNP-based	LDSC	International	Both
Abnormal_Spine_Curvature	Acquired_Other_Myopathies	0.0548671	0.0377856	0	Phenotypic correlation	Family study using EHR	ACE	International	Both
Abnormal_Spine_Curvature	Acquired_Other_Myopathies	-0.0247765	0.0215341	0	Phenotypic correlation	SNP-based	LDSC	International	Both
Abnormal_Spine_Curvature	Acquired_Retinal_Defects	0.0142418	0.0173533	0	Environmental correlation	Family study using EHR	ACE	International	Both
Abnormal_Spine_Curvature	Acquired_Retinal_Defects	-0.0538409	0.0226793	0	Environmental correlation	SNP-based	LDSC	International	Both
Abnormal_Spine_Curvature	Acquired_Retinal_Defects	0.100687	0.0171774	0	Genetic correlation	Family study using EHR	ACE	International	Both
Abnormal_Spine_Curvature	Acquired_Retinal_Defects	-0.0211601	0.0212506	0	Genetic correlation	SNP-based	LDSC	International	Both
Abnormal_Spine_Curvature	Acquired_Retinal_Defects	0.0492159	0.0167495	0	Phenotypic correlation	Family study using EHR	ACE	International	Both
Abnormal_Spine_Curvature	Acquired_Retinal_Defects	-0.0241308	0.0217106	0	Phenotypic correlation	SNP-based	LDSC	International	Both
Abnormal_Spine_Curvature	Acquired_Visual_Disturbances	0.0415079	0.0148046	0	Environmental correlation	Family study using EHR	ACE	International	Both
Abnormal_Spine_Curvature	Acquired_Visual_Disturbances	-0.0530799	0.0188165	0	Environmental correlation	SNP-based	LDSC	International	Both
Abnormal_Spine_Curvature	Acquired_Visual_Disturbances	0.123178	0.0150482	0	Genetic correlation	Family study using EHR	ACE	International	Both
Abnormal_Spine_Curvature	Acquired_Visual_Disturbances	-0.0251737	0.0174058	0	Genetic correlation	SNP-based	LDSC	International	Both
Abnormal_Spine_Curvature	Acquired_Visual_Disturbances	0.0717075	0.0140695	0	Phenotypic correlation	Family study using EHR	ACE	International	Both
Abnormal_Spine_Curvature	Acquired_Visual_Disturbances	-0.0281443	0.0176518	0	Phenotypic correlation	SNP-based	LDSC	International	Both
Abnormal_Spine_Curvature	Acute_Bronchitis	0.00930982	0.0232205	0	Environmental correlation	Family study using EHR	ACE	International	Both
Abnormal_Spine_Curvature	Acute_Bronchitis	-0.103773	0.040693	0	Environmental correlation	SNP-based	LDSC	International	Both
Abnormal_Spine_Curvature	Acute_Bronchitis	0.114231	0.0243216	0	Genetic correlation	Family study using EHR	ACE	International	Both
Abnormal_Spine_Curvature	Acute_Bronchitis	-0.0566682	0.0403128	0	Genetic correlation	SNP-based	LDSC	International	Both
[truncated: 621,383+ more rows]
