# Supplementary material for: Estimating heritability and genetic correlations from large health datasets in the absence of genetic data
Source: Nat Commun. 2019 Dec 3;10:5508. doi: 10.1038/s41467-019-13455-0 (PMC6890770; doi:10.1038/s41467-019-13455-0)
Supplement: Supplementary file 4 — Supplementary Data 3 [file 41467_2019_13455_MOESM4_ESM.xlsx]

## Sheet: Suppl_Data_3
Estimates from CaTCH (Lakhani et al., 2019 *)				Model Predictions
Phewas code	Phewas description	h2 estimated via twin Study using EHRs (estimate [95% CI])	P-value	Mapped disease name	h2 predicted for data type of "Twin Study" (estimate [95% CI])
701.5	Abnormal granulation tissue	0.505 [0.249,0.761]	0.049	Unspecified_Immune_Disorder	0.549 [0.485,0.614]
396	Abnormal heart sounds	0.468 [0.411,0.525]	0	Rheumatic_Heart_Disease	0.557 [0.457,0.656]
350	Abnormal movement	0.353 [0.299,0.406]	0	Cranial_Nerve_Disorder	0.502 [0.425,0.578]
706.1	Acne	0.729 [0.69,0.767]	0	Acne	0.654 [0.548,0.759]
735	Acquired foot deformities	0.626 [0.561,0.69]	0	Acquired_Limb_Deformities	0.56 [0.49,0.63]
735.2	Acquired toe deformities	0.506 [0.365,0.647]	0	Osteoarthritis	0.425 [0.362,0.489]
474	Acute and chronic tonsillitis	0.482 [0.441,0.524]	0	Chronic_Tonsillitis_Adenoiditis	0.451 [0.37,0.532]
540.11	Acute appendicitis	0.297 [0.155,0.439]	0.036	Appendiceal_Disease	0.308 [0.215,0.401]
465.4	Acute laryngitis and tracheitis	0.303 [0.236,0.37]	0	Acute_Upper_Respiratory_Infection	0.505 [0.419,0.591]
300.8	Acute reaction to stress	0.368 [0.242,0.495]	0.004	Psychogenic_Somatoform_Disorder	0.49 [0.405,0.574]
304	Adjustment reaction	0.433 [0.385,0.481]	0	Adjustment_Disorder	0.424 [0.338,0.509]
317.1	Alcoholism	0.462 [0.346,0.577]	0	Substance_Abuse	0.411 [0.366,0.457]
476	Allergic rhinitis	0.544 [0.504,0.583]	0	Allergic_Rhinitis	0.657 [0.602,0.713]
704.1	Alopecia	0.715 [0.58,0.85]	0	Alopecia	0.622 [0.538,0.707]
300.1	Anxiety disorder	0.382 [0.332,0.431]	0	Anxiety_Phobic_Disorder	0.359 [0.313,0.405]
300	Anxiety, phobic and dissociative disorders	0.428 [0.382,0.473]	0	Anxiety_Phobic_Disorder	0.359 [0.313,0.405]
540.1	Appendicitis	0.296 [0.149,0.443]	0.044	Appendiceal_Disease	0.308 [0.215,0.401]
495	Asthma	0.716 [0.676,0.755]	0	Asthma	0.625 [0.577,0.673]
495.2	Asthma with exacerbation	0.524 [0.478,0.57]	0	Asthma	0.625 [0.577,0.673]
313.1	Attention deficit hyperactivity disorder	0.819 [0.775,0.862]	0	ADHD	0.682 [0.65,0.715]
41	Bacterial infection NOS	0.245 [0.193,0.297]	0	General_Bacterial_Infection	0.469 [0.4,0.538]
224	Benign neoplasm of eye	0.461 [0.254,0.667]	0.026	Benign_Eye_Neoplasm	0.558 [0.467,0.649]
216	Benign neoplasm of skin	0.453 [0.408,0.498]	0	Benign_Skin_Neoplasm	0.46 [0.36,0.56]
747	Cardiac and circulatory congenital anomalies	0.303 [0.235,0.371]	0	Cardiac_Congenital_Anomaly	0.501 [0.414,0.589]
426	Cardiac conduction disorders	0.403 [0.313,0.493]	0	Cardiac_Conduction_Disorder	0.423 [0.348,0.499]
747.1	Cardiac congenital anomalies	0.327 [0.262,0.393]	0	Vascular_Congenital_Anomaly	0.505 [0.413,0.596]
427	Cardiac dysrhythmias	0.303 [0.242,0.364]	0	Cardiac_Dysrhythmia	0.333 [0.263,0.403]
747.11	Cardiac shunt/ heart septal defect	0.309 [0.23,0.388]	0	Cardiac_Congenital_Anomaly	0.501 [0.414,0.589]
557.1	Celiac disease	0.378 [0.29,0.466]	0	Vascular_Insufficiency	0.454 [0.351,0.556]
681.1	Cellulitis and abscess of fingers/toes	0.343 [0.268,0.418]	0	Cellulitis	0.434 [0.364,0.504]
681.5	Cellulitis and abscess of leg, except foot	0.229 [0.113,0.345]	0.048	Cellulitis	0.434 [0.364,0.504]
433	Cerebrovascular disease	0.19 [0.113,0.267]	0.013	Cerebrovascular_Disease	0.414 [0.342,0.486]
761	Cervicalgia	0.247 [0.187,0.306]	0	Gestational_Pregnancy_Related_Disorder	0.326 [0.137,0.515]
767	Cervicocranial/Cervicobrachial syndrome	0.308 [0.223,0.393]	0	Gestational_Pregnancy_Related_Disorder	0.326 [0.137,0.515]
312	Conduct disorders	0.64 [0.578,0.702]	0	Conduct_Disorder	0.523 [0.484,0.562]
389.2	Conductive hearing loss	0.489 [0.431,0.546]	0	Hearing_Loss	0.53 [0.447,0.614]
691	Congenital anomalies of skin	0.466 [0.403,0.528]	0	Atopic_Contact_Dermatitis	0.588 [0.537,0.639]
345.3	Convulsions	0.569 [0.496,0.642]	0	Epilepsy_Related_Disorders	0.622 [0.545,0.699]
737	Curvature of spine	0.437 [0.38,0.495]	0	Abnormal_Spine_Curvature	0.372 [0.312,0.431]
296.2	Depression	0.425 [0.366,0.485]	0	Depression	0.423 [0.378,0.468]
110.1	Dermatophytosis	0.412 [0.357,0.468]	0	Fungal_Infection	0.532 [0.449,0.615]
110	Dermatophytosis / Dermatomycosis	0.442 [0.391,0.493]	0	Fungal_Infection	0.532 [0.449,0.615]
250	Diabetes mellitus	0.403 [0.34,0.465]	0	Unspecified_Diabetes_Mellitus	0.495 [0.432,0.557]
530	Diseases of esophagus	0.376 [0.325,0.428]	0	Esophageal_Disease	0.38 [0.294,0.466]
704	Diseases of hair and hair follicles	0.532 [0.468,0.596]	0	Hair_Related_Disease	0.464 [0.385,0.544]
528.5	Diseases of lips	0.366 [0.189,0.543]	0.039	Oral_Soft_Tissue_Disease	0.404 [0.27,0.537]
473	Diseases of the larynx and vocal cords	0.432 [0.329,0.535]	0	Chronic_Sinusitis	0.537 [0.479,0.595]
536	Disorders of function of stomach	0.421 [0.316,0.526]	0	Functional_Digestive_Disorder	0.368 [0.294,0.443]
375	Disorders of lacrimal system	0.438 [0.325,0.551]	0	Lacrimal_System_Disorder	0.427 [0.333,0.521]
377	Disorders of optic nerve and visual pathways	0.425 [0.344,0.506]	0	Optic_Neuritis_Neuropathy	0.551 [0.443,0.66]
367	Disorders of refraction and accommodation; blindness and low vision	0.503 [0.47,0.537]	0	Refraction_Accomodation_Disorders	0.621 [0.555,0.687]
705	Disorders of sweat glands	0.431 [0.303,0.559]	0.001	Sweat_Gland_Disorder	0.537 [0.45,0.624]
253	Disorders of the pituitary gland and its hypothalamic control	0.232 [0.152,0.313]	0.004	Pituitary_Disorder	0.45 [0.383,0.517]
386.9	Dizziness and giddiness (Light-headedness and vertigo)	0.225 [0.15,0.3]	0.003	Disorder_of_the_Vestibular_System	0.412 [0.336,0.488]
375.1	Dry eyes	0.339 [0.265,0.413]	0	Lacrimal_System_Disorder	0.427 [0.333,0.521]
536.8	Dyspepsia and other specified disorders of function of stomach	0.436 [0.321,0.55]	0	Functional_Digestive_Disorder	0.368 [0.294,0.443]
532	Dysphagia	0.345 [0.271,0.419]	0	Gastrointestinal_Ulcer	0.403 [0.336,0.471]
348.8	Encephalopathy, not elsewhere classified	0.464 [0.401,0.528]	0	Brain_Damage	0.487 [0.419,0.555]
345.1	Epilepsy	0.624 [0.525,0.724]	0	Epilepsy_Related_Disorders	0.622 [0.545,0.699]
345	Epilepsy, recurrent seizures, convulsions	0.57 [0.5,0.64]	0	Epilepsy_Related_Disorders	0.622 [0.545,0.699]
690	Erythematosquamous dermatosis	0.297 [0.222,0.373]	0	Seborrheic_Dermatitis	0.49 [0.423,0.558]
530.1	Esophagitis, GERD and related diseases	0.391 [0.34,0.442]	0	Esophagitis	0.326 [0.224,0.427]
401.1	Essential hypertension	0.592 [0.493,0.692]	0	General_Hypertension	0.472 [0.394,0.55]
381.2	Eustachian tube disorders	0.431 [0.385,0.477]	0	Ear_Infection	0.497 [0.439,0.554]
599.5	Frequency of urination and polyuria	0.422 [0.35,0.493]	0	Urethral_Disorder	0.411 [0.308,0.515]
564	Functional digestive disorders	0.237 [0.14,0.335]	0.015	Functional_Digestive_Disorder	0.368 [0.294,0.443]
535	Gastritis and duodenitis	0.224 [0.146,0.302]	0.004	Gastritis_Duodenitis	0.381 [0.31,0.451]
535.9	Gastritis and duodenitis, NOS	0.239 [0.141,0.337]	0.015	Gastritis_Duodenitis	0.381 [0.31,0.451]
300.11	Generalized anxiety disorder	0.471 [0.41,0.533]	0	Psychogenic_Somatoform_Disorder	0.49 [0.405,0.574]
345.11	Generalized convulsive epilepsy	0.571 [0.413,0.728]	0	Epilepsy_Related_Disorders	0.622 [0.545,0.699]
530.11	GERD	0.406 [0.355,0.458]	0	Esophageal_Disease	0.38 [0.294,0.466]
389	Hearing loss	0.525 [0.481,0.57]	0	Hearing_Loss	0.53 [0.447,0.614]
228	Hemangioma and lymphangioma, any site	0.37 [0.276,0.464]	0	Hemangioma_Lymphangioma	0.452 [0.359,0.545]
228.1	Hemangioma of skin and subcutaneous tissue	0.407 [0.299,0.516]	0	Hemangioma_Lymphangioma	0.452 [0.359,0.545]
54	Herpes simplex	0.185 [0.1,0.27]	0.029	Herpes_Simplex	0.422 [0.34,0.503]
595	Hydronephrosis	0.327 [0.196,0.458]	0.012	Cystitis_Urethritis	0.405 [0.35,0.461]
401	Hypertension	0.57 [0.478,0.662]	0	General_Hypertension	0.472 [0.394,0.55]
244	Hypothyroidism	0.578 [0.515,0.641]	0	Acquired_Hypothyroidism	0.498 [0.427,0.57]
132	Infestation (lice, mites)	0.463 [0.41,0.517]	0	Infestation	0.55 [0.475,0.625]
703.1	Ingrowing nail	0.452 [0.376,0.528]	0	Nail_Disease	0.492 [0.43,0.553]
327.4	Insomnia	0.339 [0.25,0.428]	0	Sleep_Disorder	0.505 [0.457,0.553]
557	Intestinal malabsorption (non-celiac)	0.395 [0.297,0.492]	0	Vascular_Insufficiency	0.454 [0.351,0.556]
264	Lack of normal physiological development	0.663 [0.618,0.708]	0	Vitamin_Deficiency	0.572 [0.509,0.635]
728.2	Laxity of ligament or hyper mobility syndrome	0.253 [0.125,0.38]	0.047	Muscle_Ligament_Disorder	0.44 [0.372,0.509]
296.22	Major depressive disorder	0.236 [0.169,0.303]	0	Depression	0.423 [0.378,0.468]
315.3	Mental retardation	0.366 [0.256,0.475]	0.001	Speech_Language_Disorder	0.418 [0.346,0.489]
296	Mood disorders	0.464 [0.41,0.517]	0	Mood_Disorder	0.553 [0.499,0.607]
772.3	Muscle weakness	0.201 [0.139,0.263]	0.001	Gestational_Pregnancy_Related_Disorder	0.326 [0.137,0.515]
199	Neoplasm of uncertain behavior	0.504 [0.393,0.615]	0	Unspecified_Cancer	0.427 [0.356,0.497]
278.1	Obesity	0.522 [0.472,0.573]	0	Localized_Adiposity	0.645 [0.546,0.744]
300.3	Obsessive-compulsive disorders	0.322 [0.237,0.407]	0	OCD	0.528 [0.475,0.581]
327.32	Obstructive sleep apnea	0.4 [0.328,0.472]	0	Sleep_Disorder	0.505 [0.457,0.553]
528.12	Oral aphthae	0.465 [0.307,0.623]	0.003	Oral_Soft_Tissue_Disease	0.404 [0.27,0.537]
790.6	Other abnormal blood chemistry	0.395 [0.309,0.482]	0	Unspecified_Hematological_Disorder	0.461 [0.384,0.538]
250.42	Other abnormal glucose	0.417 [0.308,0.525]	0	Type_II_Diabetes_Mellitus	0.487 [0.411,0.564]
736	Other acquired deformities of limbs	0.415 [0.327,0.503]	0	Acquired_Limb_Deformities	0.56 [0.49,0.63]
331	Other cerebral degenerations	0.511 [0.31,0.713]	0.011	General_Cerebral_Degeneration	0.51 [0.39,0.63]
586	Other disorders of the kidney and ureters	0.488 [0.401,0.575]	0	Chronic_Kidney_Disease	0.516 [0.443,0.589]
694.2	Other dyschromia	0.516 [0.461,0.572]	0	Dermatitis_Herpetiformis	0.647 [0.518,0.777]
259	Other endocrine disorders	0.513 [0.404,0.623]	0	Unspecified_Endocrine_Disorder	0.497 [0.422,0.572]
136	Other infectious and parasitic diseases	0.416 [0.299,0.533]	0	Other_Infectious_Diseases	0.538 [0.442,0.633]
686	Other local infections of skin and subcutaneous tissue	0.255 [0.176,0.334]	0.001	Cellulitis	0.434 [0.364,0.504]
656	Other perinatal conditions of fetus or newborn	0.176 [0.113,0.238]	0.005	Gestational_Pregnancy_Related_Disorder	0.326 [0.137,0.515]
427.3	Other specified cardiac dysrhythmias	0.248 [0.127,0.369]	0.041	Cardiac_Dysrhythmia	0.333 [0.263,0.403]
704.8	Other specified diseases of hair and hair follicles	0.486 [0.415,0.557]	0	Hair_Related_Disease	0.464 [0.385,0.544]
579	Other symptoms involving abdomen and pelvis	0.248 [0.121,0.375]	0.05	Functional_Digestive_Disorder	0.368 [0.294,0.443]
380.1	Otitis externa	0.344 [0.297,0.391]	0	Ear_Infection	0.497 [0.439,0.554]
381.1	Otitis media	0.312 [0.275,0.348]	0	Ear_Infection	0.497 [0.439,0.554]
427.9	Palpitations	0.361 [0.249,0.473]	0.001	Cardiac_Dysrhythmia	0.333 [0.263,0.403]
345.12	Partial epilepsy	0.692 [0.548,0.835]	0	Epilepsy_Related_Disorders	0.622 [0.545,0.699]
313	Pervasive developmental disorders	0.92 [0.88,0.96]	0	Unspecified_Behavioral_Development_Disorder	0.74 [0.518,0.961]
480	Pneumonia	0.414 [0.368,0.46]	0	Pneumonia	0.574 [0.517,0.631]
260	Protein-calorie malnutrition	0.505 [0.448,0.562]	0	Malnutrition	0.515 [0.421,0.608]
269	Proteinuria	0.453 [0.381,0.524]	0	Malnutrition	0.515 [0.421,0.608]
698	Pruritus and related conditions	0.328 [0.25,0.405]	0	Chronic_Pruritus	0.457 [0.374,0.539]
295.3	Psychosis	0.528 [0.316,0.739]	0.012	Schizophrenia_Related_Psychosis	0.622 [0.539,0.705]
287	Purpura and other hemorrhagic conditions	0.542 [0.358,0.726]	0.003	Purpura_Other_Hemorrhagic_Conditions	0.542 [0.455,0.628]
530.14	Reflux esophagitis	0.192 [0.103,0.28]	0.03	Esophageal_Disease	0.38 [0.294,0.466]
656.2	Respiratory conditions of fetus and newborn	0.273 [0.189,0.358]	0.001	Gestational_Pregnancy_Related_Disorder	0.326 [0.137,0.515]
295	Schizophrenia and other psychotic disorders	0.525 [0.335,0.714]	0.006	Schizophrenia_Related_Psychosis	0.622 [0.539,0.705]
690.1	Seborrheic dermatitis	0.331 [0.264,0.399]	0	Seborrheic_Dermatitis	0.49 [0.423,0.558]
90	Sexually transmitted infections (not HIV or hepatitis)	0.317 [0.169,0.465]	0.032	STI	0.518 [0.429,0.607]
264.1	Short stature	0.778 [0.717,0.84]	0	Vitamin_Deficiency	0.572 [0.509,0.635]
327.3	Sleep apnea	0.537 [0.477,0.598]	0	Sleep_Disorder	0.505 [0.457,0.553]
327	Sleep disorders	0.434 [0.38,0.487]	0	Sleep_Disorder	0.505 [0.457,0.553]
772.2	Spasm of muscle	0.175 [0.122,0.229]	0.001	Gestational_Pregnancy_Related_Disorder	0.326 [0.137,0.515]
528.1	Stomatitis and mucositis	0.405 [0.313,0.498]	0	Oral_Soft_Tissue_Disease	0.404 [0.27,0.537]
681	Superficial cellulitis and abscess	0.268 [0.217,0.319]	0	Cellulitis	0.434 [0.364,0.504]
381.11	Suppurative and unspecified otitis media	0.355 [0.322,0.388]	0	Ear_Infection	0.497 [0.439,0.554]
306.9	Tension headache	0.287 [0.16,0.414]	0.024	Psychogenic_Somatoform_Disorder	0.49 [0.405,0.574]
763	Thoracic or lumbosacral neuritis or radiculitis, unspecified	0.356 [0.251,0.462]	0.001	Gestational_Pregnancy_Related_Disorder	0.326 [0.137,0.515]
250.1	Type 1 diabetes	0.45 [0.354,0.546]	0	Type_I_Diabetes_Mellitus	0.591 [0.504,0.679]
250.2	Type 2 diabetes	0.356 [0.276,0.437]	0	Type_II_Diabetes_Mellitus	0.487 [0.411,0.564]
550.4	Umbilical hernia	0.279 [0.196,0.362]	0.001	Hernia	0.373 [0.293,0.454]
594	Urinary calculus	0.43 [0.296,0.563]	0.001	Urinary_Calculus	0.457 [0.393,0.522]
261	Vitamin deficiency	0.318 [0.263,0.373]	0	Malnutrition	0.515 [0.421,0.608]
* Lakhani, C.M. et al. Repurposing large health insurance claims data to estimate genetic and environmental contributions in 560 phenotypes. Nat Genet (2019).
