# Supplementary material for: Estimating heritability and genetic correlations from large health datasets in the absence of genetic data
Source: Nat Commun. 2019 Dec 3;10:5508. doi: 10.1038/s41467-019-13455-0 (PMC6890770; doi:10.1038/s41467-019-13455-0)
Supplement: Supplementary file 5 — Supplementary Data 4 [file 41467_2019_13455_MOESM5_ESM.xlsx]

## Sheet: Suppl_Data_4
	Phewas code	Phewas description	Mapped disease name	h2 estimates in Lakhani et al., 2019 (estimate [95% CI])	Model-inferred h2 (estimate [95% CI])
Acute Diseases	465.4	Acute laryngitis and tracheitis	Acute_Upper_Respiratory_Infection	0.303 [0.236,0.37]	0.505 [0.419,0.591]
	540.1	Appendicitis	Appendiceal_Disease	0.296 [0.149,0.443]	0.308 [0.215,0.401]
	540.11	Acute appendicitis	Appendiceal_Disease	0.297 [0.155,0.439]	0.308 [0.215,0.401]
	381.1	Otitis media	Ear_Infection	0.312 [0.275,0.348]	0.497 [0.439,0.554]
	380.1	Otitis externa	Ear_Infection	0.344 [0.297,0.391]	0.497 [0.439,0.554]
	381.11	Suppurative and unspecified otitis media	Ear_Infection	0.355 [0.322,0.388]	0.497 [0.439,0.554]
	381.2	Eustachian tube disorders	Ear_Infection	0.431 [0.385,0.477]	0.497 [0.439,0.554]
	530.1	Esophagitis, GERD and related diseases	Esophagitis	0.391 [0.34,0.442]	0.326 [0.224,0.427]
	110.1	Dermatophytosis	Fungal_Infection	0.412 [0.357,0.468]	0.532 [0.449,0.615]
	110	Dermatophytosis / Dermatomycosis	Fungal_Infection	0.442 [0.391,0.493]	0.532 [0.449,0.615]
	535	Gastritis and duodenitis	Gastritis_Duodenitis	0.224 [0.146,0.302]	0.381 [0.31,0.451]
	535.9	Gastritis and duodenitis, NOS	Gastritis_Duodenitis	0.239 [0.141,0.337]	0.381 [0.31,0.451]
	532	Dysphagia	Gastrointestinal_Ulcer	0.345 [0.271,0.419]	0.403 [0.336,0.471]
	550.4	Umbilical hernia	Hernia	0.279 [0.196,0.362]	0.373 [0.293,0.454]
	136	Other infectious and parasitic diseases	Other_Infectious_Diseases	0.416 [0.299,0.533]	0.538 [0.442,0.633]
	480	Pneumonia	Pneumonia	0.414 [0.368,0.46]	0.574 [0.517,0.631]
	306.9	Tension headache	Psychogenic_Somatoform_Disorder	0.287 [0.16,0.414]	0.49 [0.405,0.574]
	300.8	Acute reaction to stress	Psychogenic_Somatoform_Disorder	0.368 [0.242,0.495]	0.49 [0.405,0.574]
	300.11	Generalized anxiety disorder	Psychogenic_Somatoform_Disorder	0.471 [0.41,0.533]	0.49 [0.405,0.574]
	90	Sexually transmitted infections (not HIV or hepatitis)	STI	0.317 [0.169,0.465]	0.518 [0.429,0.607]
Chronic Diseases	495.2	Asthma with exacerbation	Asthma	0.524 [0.478,0.57]	0.625 [0.577,0.673]
	495	Asthma	Asthma	0.716 [0.676,0.755]	0.625 [0.577,0.673]
	216	Benign neoplasm of skin	Benign_Skin_Neoplasm	0.453 [0.408,0.498]	0.46 [0.36,0.56]
	586	Other disorders of the kidney and ureters	Chronic_Kidney_Disease	0.488 [0.401,0.575]	0.516 [0.443,0.589]
	698	Pruritus and related conditions	Chronic_Pruritus	0.328 [0.25,0.405]	0.457 [0.374,0.539]
	473	Diseases of the larynx and vocal cords	Chronic_Sinusitis	0.432 [0.329,0.535]	0.537 [0.479,0.595]
	296.22	Major depressive disorder	Depression	0.236 [0.169,0.303]	0.423 [0.378,0.468]
	296.2	Depression	Depression	0.425 [0.366,0.485]	0.423 [0.378,0.468]
	401	Hypertension	General_Hypertension	0.57 [0.478,0.662]	0.472 [0.394,0.55]
	401.1	Essential hypertension	General_Hypertension	0.592 [0.493,0.692]	0.472 [0.394,0.55]
	735.2	Acquired toe deformities	Osteoarthritis	0.506 [0.365,0.647]	0.425 [0.362,0.489]
	396	Abnormal heart sounds	Rheumatic_Heart_Disease	0.468 [0.411,0.525]	0.557 [0.457,0.656]
	327.4	Insomnia	Sleep_Disorder	0.339 [0.25,0.428]	0.505 [0.457,0.553]
	327.32	Obstructive sleep apnea	Sleep_Disorder	0.4 [0.328,0.472]	0.505 [0.457,0.553]
	327	Sleep disorders	Sleep_Disorder	0.434 [0.38,0.487]	0.505 [0.457,0.553]
	327.3	Sleep apnea	Sleep_Disorder	0.537 [0.477,0.598]	0.505 [0.457,0.553]
	250.1	Type 1 diabetes	Type_I_Diabetes_Mellitus	0.45 [0.354,0.546]	0.591 [0.504,0.679]
	250.2	Type 2 diabetes	Type_II_Diabetes_Mellitus	0.356 [0.276,0.437]	0.487 [0.411,0.564]
	250.42	Other abnormal glucose	Type_II_Diabetes_Mellitus	0.417 [0.308,0.525]	0.487 [0.411,0.564]
	250	Diabetes mellitus	Unspecified_Diabetes_Mellitus	0.403 [0.34,0.465]	0.495 [0.432,0.557]
