# Supplementary material for: Estimating heritability and genetic correlations from large health datasets in the absence of genetic data
Source: Nat Commun. 2019 Dec 3;10:5508. doi: 10.1038/s41467-019-13455-0 (PMC6890770; doi:10.1038/s41467-019-13455-0)
Supplement: Supplementary file 6 — Supplementary Data 5 [file 41467_2019_13455_MOESM6_ESM.xlsx]

## Sheet: Suppl_Data_5
Estimates from Tylee et al., 2018 *							Model Predictions
Phenotype 1	Phenotype 1 Code	Phenotype 2	Phenotype 2 Code	Genetic Correlation	Correlation SE	P-value	Mapped Phenotype 1	Mapped Phenotype 2	Genetic Correlation	Correlation SE
Tuberculosis susceptibility	14c_i_tb.sumstats	Schizophrenia	39_b_psy_sz_eur_05.sumstats	0.1949	0.0741	0.0086	Tuberculosis	Schizophrenia_Related_Psychosis	0.100769	0.0288571
Tuberculosis susceptibility	14c_i_tb.sumstats	Schizophrenia	39_b_psy_sz_eur_info9.sumstats	0.1519	0.0819	0.0636	Tuberculosis	Schizophrenia_Related_Psychosis	0.100769	0.0288571
Rheumatoid arthritis	22_i_RA_okada.sumstats	Attention deficit-hyperactivity disorder	39_b_psy_adhd.sumstats	0.1568	0.047	0.0009	Rheumatoid_Arthritis_Related_Conditions	ADHD	0.0117352	0.0181668
Rheumatoid arthritis	22_i_RA_okada.sumstats	Alzheimer’s disease	39_b_psy_alz.sumstats	-0.1268	0.098	0.1956	Rheumatoid_Arthritis_Related_Conditions	Alzheimers_Disease	-0.0457601	0.0166159
Rheumatoid arthritis	22_i_RA_okada.sumstats	Anorexia nervosa	39_b_psy_anor.sumstats	-0.1252	0.0709	0.0773	Rheumatoid_Arthritis_Related_Conditions	Eating_Disorder	-0.111806	0.0219997
Rheumatoid arthritis	22_i_RA_okada.sumstats	Bipolar disorder	39_b_psy_bipolar_05.sumstats	-0.1496	0.0698	0.0322	Rheumatoid_Arthritis_Related_Conditions	Bipolar_Disorder	-0.0720039	0.0142941
Rheumatoid arthritis	22_i_RA_okada.sumstats	Bipolar disorder	39_b_psy_bipolar_info9.sumstats	-0.1496	0.0698	0.0322	Rheumatoid_Arthritis_Related_Conditions	Bipolar_Disorder	-0.0720039	0.0142941
Rheumatoid arthritis	22_i_RA_okada.sumstats	Obsessive compulsive disorder	39_b_psy_ocd.sumstats	-0.1623	0.0727	0.0255	Rheumatoid_Arthritis_Related_Conditions	OCD	-0.0296819	0.0163937
Type 1 diabetes	28_i_t1d.sumstats	Parkinson’s disease	3_b_psy_parkinson.sumstats	0.0873	0.0653	0.181	Type_I_Diabetes_Mellitus	Parkinsons_Disease	0.0135481	0.0208686
Type 1 diabetes	28_i_t1d.sumstats	Attention deficit-hyperactivity disorder	39_b_psy_adhd.sumstats	-0.1413	0.0653	0.0306	Type_I_Diabetes_Mellitus	ADHD	-0.0356468	0.0259102
Type 1 diabetes	28_i_t1d.sumstats	Obsessive compulsive disorder	39_b_psy_ocd.sumstats	-0.317	0.114	0.0054	Type_I_Diabetes_Mellitus	OCD	-0.0622142	0.0223141
Allergy (any)	3_i_allergyany.sumstats	Parkinson’s disease	3_b_psy_parkinson.sumstats	-0.0595	0.0437	0.1733	Allergic_Rhinitis	Parkinsons_Disease	0.0277059	0.0364852
Allergy (any)	3_i_allergyany.sumstats	Attention deficit-hyperactivity disorder	39_b_psy_adhd.sumstats	0.1146	0.0422	0.0067	Allergic_Rhinitis	ADHD	0.106048	0.0479109
Allergy (any)	3_i_allergyany.sumstats	Alzheimer’s disease	39_b_psy_alz.sumstats	-0.1832	0.0863	0.0339	Allergic_Rhinitis	Alzheimers_Disease	-0.000728011	0.0370974
Allergy (any)	3_i_allergyany.sumstats	Anorexia nervosa	39_b_psy_anor.sumstats	-0.0951	0.0631	0.1318	Allergic_Rhinitis	Eating_Disorder	0.0591994	0.041228
Allergy (any)	3_i_allergyany.sumstats	Bipolar disorder	39_b_psy_bipolar_05.sumstats	-0.1125	0.047	0.0167	Allergic_Rhinitis	Bipolar_Disorder	0.00669791	0.0409555
Allergy (any)	3_i_allergyany.sumstats	Bipolar disorder	39_b_psy_bipolar_info9.sumstats	-0.1163	0.0461	0.0116	Allergic_Rhinitis	Bipolar_Disorder	0.00669791	0.0409555
Allergy (any)	3_i_allergyany.sumstats	Major depression	39_b_psy_mddprimary_nomhc.sumstats	0.0941	0.0676	0.1635	Allergic_Rhinitis	Depression	0.150217	0.0498624
Allergy (any)	3_i_allergyany.sumstats	Tourette’s syndrome	39_b_psy_td.sumstats	0.2382	0.0567	2.6593e-05	Allergic_Rhinitis	Tics_Tourettes	0.0523955	0.0371379
Asthma	3_i_asthma.sumstats	Parkinson’s disease	3_b_psy_parkinson.sumstats	-0.0867	0.0517	0.0937	Asthma	Parkinsons_Disease	-0.046694	0.0386706
Asthma	3_i_asthma.sumstats	Attention deficit-hyperactivity disorder	39_b_psy_adhd.sumstats	0.1198	0.0473	0.0114	Asthma	ADHD	0.0981804	0.0497769
Asthma	3_i_asthma.sumstats	Major depression	39_b_psy_mddprimary_nomhc.sumstats	0.1491	0.0798	0.0617	Asthma	Depression	0.147272	0.0421758
Asthma	3_i_asthma.sumstats	Schizophrenia	39_b_psy_sz_eur_05.sumstats	0.0577	0.0317	0.0688	Asthma	Schizophrenia_Related_Psychosis	0.0276149	0.0319505
Asthma	3_i_asthma.sumstats	Schizophrenia	39_b_psy_sz_eur_info9.sumstats	0.0449	0.0348	0.197	Asthma	Schizophrenia_Related_Psychosis	0.0276149	0.0319505
Asthma	3_i_asthma.sumstats	Tourette’s syndrome	39_b_psy_td.sumstats	0.121	0.065	0.0628	Asthma	Tics_Tourettes	0.00235506	0.0420766
Atopic dermatitis	3_i_atopicdermatitis.sumstats	Anorexia nervosa	39_b_psy_anor.sumstats	0.1316	0.1013	0.1943	Atopic_Contact_Dermatitis	Eating_Disorder	0.0716975	0.0513478
Childhood ear infection	3_i_childhoodear.sumstats	Attention deficit-hyperactivity disorder	39_b_psy_adhd.sumstats	0.2008	0.0538	0.0002	Ear_Infection	ADHD	0.106857	0.0544459
Childhood ear infection	3_i_childhoodear.sumstats	Bipolar disorder	39_b_psy_bipolar_05.sumstats	0.0964	0.0539	0.0738	Ear_Infection	Bipolar_Disorder	0.0441799	0.0474685
Childhood ear infection	3_i_childhoodear.sumstats	Bipolar disorder	39_b_psy_bipolar_info9.sumstats	0.1007	0.0507	0.0471	Ear_Infection	Bipolar_Disorder	0.0441799	0.0474685
Childhood ear infection	3_i_childhoodear.sumstats	Major depression	39_b_psy_mddprimary_nomhc.sumstats	0.1679	0.0792	0.0341	Ear_Infection	Depression	0.127136	0.039672
Childhood ear infection	3_i_childhoodear.sumstats	Schizophrenia	39_b_psy_sz_eur_info9.sumstats	0.0553	0.036	0.1241	Ear_Infection	Schizophrenia_Related_Psychosis	0.0287219	0.0428499
Hypothyroidism	3_i_hypothyroid.sumstats	Parkinson’s disease	3_b_psy_parkinson.sumstats	-0.0864	0.0581	0.1368	Acquired_Hypothyroidism	Parkinsons_Disease	-0.00409951	0.0197996
Hypothyroidism	3_i_hypothyroid.sumstats	Attention deficit-hyperactivity disorder	39_b_psy_adhd.sumstats	0.1484	0.0598	0.0131	Acquired_Hypothyroidism	ADHD	0.0338028	0.0228285
Hypothyroidism	3_i_hypothyroid.sumstats	Bipolar disorder	39_b_psy_bipolar_05.sumstats	0.1128	0.0617	0.0676	Acquired_Hypothyroidism	Bipolar_Disorder	0.0257908	0.0111005
Hypothyroidism	3_i_hypothyroid.sumstats	Bipolar disorder	39_b_psy_bipolar_info9.sumstats	0.105	0.0587	0.0736	Acquired_Hypothyroidism	Bipolar_Disorder	0.0257908	0.0111005
Hypothyroidism	3_i_hypothyroid.sumstats	Major depression	39_b_psy_mddprimary_nomhc.sumstats	0.3312	0.0944	0.0005	Acquired_Hypothyroidism	Depression	0.138788	0.0323793
Hypothyroidism	3_i_hypothyroid.sumstats	Obsessive compulsive disorder	39_b_psy_ocd.sumstats	-0.1378	0.0903	0.1271	Acquired_Hypothyroidism	OCD	0.00454187	0.0161055
Hypothyroidism	3_i_hypothyroid.sumstats	Schizophrenia	39_b_psy_sz_eur_05.sumstats	0.0745	0.0421	0.0768	Acquired_Hypothyroidism	Schizophrenia_Related_Psychosis	0.0352669	0.0186398
Primary biliary cirrhosis	3_i_pbc.sumstats	Bipolar disorder	39_b_psy_bipolar_05.sumstats	0.1931	0.0721	0.0074	Biliary_Tract_Disease	Bipolar_Disorder	0.0391475	0.0150319
Primary biliary cirrhosis	3_i_pbc.sumstats	Bipolar disorder	39_b_psy_bipolar_info9.sumstats	0.1931	0.0721	0.0074	Biliary_Tract_Disease	Bipolar_Disorder	0.0391475	0.0150319
Primary biliary cirrhosis	3_i_pbc.sumstats	Obsessive compulsive disorder	39_b_psy_ocd.sumstats	0.1549	0.1111	0.163	Biliary_Tract_Disease	OCD	0.0571455	0.0151006
Primary biliary cirrhosis	3_i_pbc.sumstats	Schizophrenia	39_b_psy_sz_eur_05.sumstats	0.1409	0.0457	0.002	Biliary_Tract_Disease	Schizophrenia_Related_Psychosis	0.0459151	0.0172918
Primary biliary cirrhosis	3_i_pbc.sumstats	Schizophrenia	39_b_psy_sz_eur_info9.sumstats	0.1317	0.0488	0.007	Biliary_Tract_Disease	Schizophrenia_Related_Psychosis	0.0459151	0.0172918
Psoriasis	3_i_psoriasis.sumstats	Parkinson’s disease	3_b_psy_parkinson.sumstats	-0.0941	0.0707	0.1831	Psoriasis_Related_Disorders	Parkinsons_Disease	-0.0389005	0.0188724
Psoriasis	3_i_psoriasis.sumstats	Attention deficit-hyperactivity disorder	39_b_psy_adhd.sumstats	0.2325	0.0707	0.001	Psoriasis_Related_Disorders	ADHD	-0.0108754	0.0228535
Psoriasis	3_i_psoriasis.sumstats	Bipolar disorder	39_b_psy_bipolar_info9.sumstats	0.2446	0.0845	0.0038	Psoriasis_Related_Disorders	Bipolar_Disorder	-0.0108457	0.0140823
Psoriasis	3_i_psoriasis.sumstats	Schizophrenia	39_b_psy_sz_eur_05.sumstats	0.0987	0.0422	0.0193	Psoriasis_Related_Disorders	Schizophrenia_Related_Psychosis	-0.0409777	0.015521
Psoriasis	3_i_psoriasis.sumstats	Schizophrenia	39_b_psy_sz_eur_info9.sumstats	0.0876	0.0462	0.058	Psoriasis_Related_Disorders	Schizophrenia_Related_Psychosis	-0.0409777	0.015521
Systemic lupus erythematosus	3_i_sle.sumstats	Schizophrenia	39_b_psy_sz_eur_05.sumstats	0.1464	0.0451	0.0012	Lupus_Erythematosus	Schizophrenia_Related_Psychosis	0.00468918	0.013337
Systemic lupus erythematosus	3_i_sle.sumstats	Schizophrenia	39_b_psy_sz_eur_info9.sumstats	0.1433	0.0468	0.0022	Lupus_Erythematosus	Schizophrenia_Related_Psychosis	0.00468918	0.013337
Systemic lupus erythematosus	3_i_sle.sumstats	Tourette’s syndrome	39_b_psy_td.sumstats	0.1173	0.0759	0.1223	Lupus_Erythematosus	Tics_Tourettes	-0.0288375	0.00801212
Ulcerative colitis	7_i_uc_andersen_05.sumstats	Alzheimer’s disease	39_b_psy_alz.sumstats	-0.1439	0.1111	0.1954	Ulcerative_Colitis	Alzheimers_Disease	-0.0834744	0.0315386
Ulcerative colitis	7_i_uc_andersen_05.sumstats	Anorexia nervosa	39_b_psy_anor.sumstats	0.1855	0.0956	0.0523	Ulcerative_Colitis	Eating_Disorder	0.0466523	0.0131803
Ulcerative colitis	7_i_uc_andersen_05.sumstats	Bipolar disorder	39_b_psy_bipolar_05.sumstats	0.2476	0.0659	0.0002	Ulcerative_Colitis	Bipolar_Disorder	0.144181	0.0192281
Ulcerative colitis	7_i_uc_andersen_05.sumstats	Bipolar disorder	39_b_psy_bipolar_info9.sumstats	0.2476	0.0659	0.0002	Ulcerative_Colitis	Bipolar_Disorder	0.144181	0.0192281
Ulcerative colitis	7_i_uc_andersen_05.sumstats	Major depression	39_b_psy_mddprimary_nomhc.sumstats	0.1602	0.1193	0.1792	Ulcerative_Colitis	Depression	0.140016	0.0250701
Ulcerative colitis	7_i_uc_andersen_05.sumstats	Obsessive compulsive disorder	39_b_psy_ocd.sumstats	0.2666	0.0951	0.005	Ulcerative_Colitis	OCD	0.12329	0.0192575
Ulcerative colitis	7_i_uc_andersen_05.sumstats	Schizophrenia	39_b_psy_sz_eur_05.sumstats	0.1072	0.0436	0.0141	Ulcerative_Colitis	Schizophrenia_Related_Psychosis	0.112583	0.0181827
Ulcerative colitis	7_i_uc_andersen_05.sumstats	Schizophrenia	39_b_psy_sz_eur_info9.sumstats	0.0585	0.0424	0.1678	Ulcerative_Colitis	Schizophrenia_Related_Psychosis	0.112583	0.0181827
Ulcerative colitis	7_i_uc_andersen_all.sumstats	Alzheimer’s disease	39_b_psy_alz.sumstats	-0.1439	0.1111	0.1954	Ulcerative_Colitis	Alzheimers_Disease	-0.0834744	0.0315386
Ulcerative colitis	7_i_uc_andersen_all.sumstats	Anorexia nervosa	39_b_psy_anor.sumstats	0.1855	0.0956	0.0523	Ulcerative_Colitis	Eating_Disorder	0.0466523	0.0131803
Ulcerative colitis	7_i_uc_andersen_all.sumstats	Bipolar disorder	39_b_psy_bipolar_05.sumstats	0.2476	0.0659	0.0002	Ulcerative_Colitis	Bipolar_Disorder	0.144181	0.0192281
Ulcerative colitis	7_i_uc_andersen_all.sumstats	Bipolar disorder	39_b_psy_bipolar_info9.sumstats	0.2172	0.0622	0.0005	Ulcerative_Colitis	Bipolar_Disorder	0.144181	0.0192281
Ulcerative colitis	7_i_uc_andersen_all.sumstats	Major depression	39_b_psy_mddprimary_nomhc.sumstats	0.1602	0.1193	0.1792	Ulcerative_Colitis	Depression	0.140016	0.0250701
Ulcerative colitis	7_i_uc_andersen_all.sumstats	Obsessive compulsive disorder	39_b_psy_ocd.sumstats	0.2666	0.0951	0.005	Ulcerative_Colitis	OCD	0.12329	0.0192575
Ulcerative colitis	7_i_uc_andersen_all.sumstats	Schizophrenia	39_b_psy_sz_eur_05.sumstats	0.1072	0.0436	0.0141	Ulcerative_Colitis	Schizophrenia_Related_Psychosis	0.112583	0.0181827
Ulcerative colitis	7_i_uc_andersen_all.sumstats	Schizophrenia	39_b_psy_sz_eur_info9.sumstats	0.0693	0.0411	0.092	Ulcerative_Colitis	Schizophrenia_Related_Psychosis	0.112583	0.0181827
Ulcerative colitis	7_i_uc_liu_05.sumstats	Alzheimer’s disease	39_b_psy_alz.sumstats	-0.1531	0.1072	0.1535	Ulcerative_Colitis	Alzheimers_Disease	-0.0834744	0.0315386
Ulcerative colitis	7_i_uc_liu_05.sumstats	Bipolar disorder	39_b_psy_bipolar_05.sumstats	0.2294	0.0618	0.0002	Ulcerative_Colitis	Bipolar_Disorder	0.144181	0.0192281
Ulcerative colitis	7_i_uc_liu_05.sumstats	Bipolar disorder	39_b_psy_bipolar_info9.sumstats	0.2294	0.0618	0.0002	Ulcerative_Colitis	Bipolar_Disorder	0.144181	0.0192281
Ulcerative colitis	7_i_uc_liu_05.sumstats	Major depression	39_b_psy_mddprimary_nomhc.sumstats	0.158	0.0996	0.1126	Ulcerative_Colitis	Depression	0.140016	0.0250701
Ulcerative colitis	7_i_uc_liu_05.sumstats	Obsessive compulsive disorder	39_b_psy_ocd.sumstats	0.1763	0.0944	0.0619	Ulcerative_Colitis	OCD	0.12329	0.0192575
Ulcerative colitis	7_i_uc_liu_05.sumstats	Schizophrenia	39_b_psy_sz_eur_05.sumstats	0.1392	0.0373	0.0002	Ulcerative_Colitis	Schizophrenia_Related_Psychosis	0.112583	0.0181827
Ulcerative colitis	7_i_uc_liu_05.sumstats	Schizophrenia	39_b_psy_sz_eur_info9.sumstats	0.1038	0.0419	0.0132	Ulcerative_Colitis	Schizophrenia_Related_Psychosis	0.112583	0.0181827
Ulcerative colitis	7_i_uc_liu_info9.sumstats	Alzheimer’s disease	39_b_psy_alz.sumstats	-0.1548	0.1027	0.1315	Ulcerative_Colitis	Alzheimers_Disease	-0.0834744	0.0315386
Ulcerative colitis	7_i_uc_liu_info9.sumstats	Bipolar disorder	39_b_psy_bipolar_05.sumstats	0.1368	0.065	0.0353	Ulcerative_Colitis	Bipolar_Disorder	0.104258	0.0191257
Ulcerative colitis	7_i_uc_liu_info9.sumstats	Bipolar disorder	39_b_psy_bipolar_info9.sumstats	0.1449	0.0613	0.018	Ulcerative_Colitis	Bipolar_Disorder	0.104258	0.0191257
Ulcerative colitis	7_i_uc_liu_info9.sumstats	Obsessive compulsive disorder	39_b_psy_ocd.sumstats	0.1928	0.099	0.0514	Ulcerative_Colitis	OCD	0.12329	0.0192575
Ulcerative colitis	7_i_uc_liu_info9.sumstats	Schizophrenia	39_b_psy_sz_eur_05.sumstats	0.111	0.0439	0.0114	Ulcerative_Colitis	Schizophrenia_Related_Psychosis	0.112583	0.0181827
Ulcerative colitis	7_i_uc_liu_info9.sumstats	Schizophrenia	39_b_psy_sz_eur_info9.sumstats	0.124	0.0378	0.001	Ulcerative_Colitis	Schizophrenia_Related_Psychosis	0.112583	0.0181827
* Tylee, D. S. et al. Genetic correlations among psychiatric and immune-related phenotypes based on genome-wide association data. Am J Med Genet B Neuropsychiatr Genet 177(7): 641-657 (2018).
