# Supplementary material for: Estimating heritability and genetic correlations from large health datasets in the absence of genetic data
Source: Nat Commun. 2019 Dec 3;10:5508. doi: 10.1038/s41467-019-13455-0 (PMC6890770; doi:10.1038/s41467-019-13455-0)
Supplement: Supplementary file 7 — Supplementary Data 6 [file 41467_2019_13455_MOESM7_ESM.xlsx]

## Sheet: Suppl_Data_6
Supplementary Data 6. Multi-variate Regression Analysis between Shape-of-cure Dissimilarity (Dsoc) and Correlation Estimates of rg and re, as well as Their Interaction Term (related to Fig. 4d and Supplementary Fig. 5): Dsoc = A • rg + B • re + C • rg • re + D0
Pairs of disease categories		rg term		re term		rg · re interaction term		Constant term
Category 1	Category 2	A	adj. p-value a	B	adj. p-value	C	adj. p-value	D0	adj. p-value
ALL	ALL
Cardiovascular	Cardiovascular		b
Cardiovascular	CNS
Cardiovascular	Development
Cardiovascular	Endocrine
Cardiovascular	Hematologic
Cardiovascular	Immune
Cardiovascular	Infectious
Cardiovascular	Integumentary
Cardiovascular	Metabolic
Cardiovascular	Musculoskeletal
Cardiovascular	Neoplastic
Cardiovascular	Neuropsychiatric
Cardiovascular	Ophthalmological
CNS	CNS
CNS	Development
CNS	Endocrine
CNS	Hematologic
CNS	Immune
CNS	Infectious
CNS	Integumentary
CNS	Metabolic
CNS	Musculoskeletal
CNS	Neoplastic
CNS	Neuropsychiatric
CNS	Ophthalmological
Development	Development
Development	Endocrine
Development	Hematologic
Development	Immune
Development	Infectious
Development	Integumentary
Development	Metabolic
Development	Musculoskeletal
Development	Neoplastic
Development	Neuropsychiatric
Development	Ophthalmological
Endocrine	Endocrine
Endocrine	Hematologic
Endocrine	Immune
Endocrine	Infectious
Endocrine	Integumentary
Endocrine	Metabolic
Endocrine	Musculoskeletal
Endocrine	Neoplastic
Endocrine	Neuropsychiatric
Endocrine	Ophthalmological
Hematologic	Hematologic
Hematologic	Immune
Hematologic	Infectious
Hematologic	Integumentary
Hematologic	Metabolic
Hematologic	Musculoskeletal
Hematologic	Neoplastic
Hematologic	Neuropsychiatric
Hematologic	Ophthalmological
Immune	Immune
Immune	Infectious
Immune	Integumentary
Immune	Metabolic
Immune	Musculoskeletal
Immune	Neoplastic
Immune	Neuropsychiatric
Immune	Ophthalmological
Infectious	Infectious
Infectious	Integumentary
Infectious	Metabolic
Infectious	Musculoskeletal
Infectious	Neoplastic
Infectious	Neuropsychiatric
Infectious	Ophthalmological
Integumentary	Integumentary
Integumentary	Metabolic
Integumentary	Musculoskeletal
Integumentary	Neoplastic
Integumentary	Neuropsychiatric
Integumentary	Ophthalmological
Metabolic	Metabolic
Metabolic	Musculoskeletal
Metabolic	Neoplastic
Metabolic	Neuropsychiatric
Metabolic	Ophthalmological
Musculoskeletal	Musculoskeletal
Musculoskeletal	Neoplastic
Musculoskeletal	Neuropsychiatric
Musculoskeletal	Ophthalmological
Neoplastic	Neoplastic
Neoplastic	Neuropsychiatric
Neoplastic	Ophthalmological
Neuropsychiatric	Neuropsychiatric
Neuropsychiatric	Ophthalmological
Ophthalmological	Ophthalmological
a adj. p-value : adjusted p-value computed using Benjamini-Hochberg method
b ns : adj. p-value > 0.05.
