# Supplementary material for: Estimating heritability and genetic correlations from large health datasets in the absence of genetic data
Source: Nat Commun. 2019 Dec 3;10:5508. doi: 10.1038/s41467-019-13455-0 (PMC6890770; doi:10.1038/s41467-019-13455-0)
Supplement: Supplementary file 8 — Supplementary Data 7 [file 41467_2019_13455_MOESM8_ESM.xlsx]

## Sheet: Suppl_Data_7
Supplementary Data 7. A List of Disease Phenotypes, Grouped into Disease Categories (Underlined Bold Texts) and Sorted in Alphabetical Order
Cardiovascular	Pancytopenia	Dermatitis Herpetiformis	Myeloid Leukemia
Aneurysm	Pernicious or B12 Deficiency Anemia	Dyschromia	Myeloproliferative Disease
Arterial Dissection	Purpura Other Hemorrhagic Conditions	Epidermolysis Bullosa	Neurofibromatosis
Arterial Embolism Thrombosis	Spleen Disease	Hair Related Disease	Non-Hodgkins Lymphoma
Atherosclerosis	Unspecified Hematological Disorder	Ichthyosis Congenita	Non-Melanoma Skin Cancer
Cardiac Conduction Disorder	Hepatic	Keratosis	Non-Specific Leukemia
Cardiac Dysrhythmia	Biliary Tract Disease	Lichen	Oro-Naso-Pharyngeal Cancer
Cardiomyopathy	Chronic Liver Disease	Marfan Syndrome	Other Lymphoid Histiocytic Cancers
Cerebrovascular Disease	Non-Specific Liver Disease	Nail Disease	Ovarian Cancer
Deep Vein Thrombosis	Polycystic Liver Disease	Non-Specific Congenital Integumentary Anomaly	Pancreatic Cancer
General Hypertension	Immune	Non-Specific Dental Disorder	Prostate Cancer
Hypotension	Acute Glomerulonephritis	Non-Specific Gingival Peridontal Disorder	Respiratory System Cancer
Long QT Syndrome	Acute Sinusitis	Non-Specific Skin Disorder	Secondary Malignant Neoplasm
Myocardial Infarction	Allergic Rhinitis	Non-Specific Soft Tissue Disorder	Stomach Cancer
Non-Rheumatic Heart Disease	Asthma	Oral Soft Tissue Disease	Thyroid Cancer
Non-Specific Cardiovascular Disease	Atopic Contact Dermatitis	Photodermatitis	Tuberous Sclerosis
Non-Specific Vascular Disease	Autoimmune Polyglandular Disorder	Radiation Sensitivity	Unspecified Benign Neoplasm
Non-Specified Cardiac Ischemia	Behcets Syndrome	Rosacea	Unspecified Cancer
Peripheral Vascular Disease	Chronic Glomerulonephritis	Seborrheic Dermatitis	Uterine Cancer
Pulmonary Embolism Infarction	Chronic Sinusitis	Sweat Gland Disorder	Neuropsychiatric
Pulmonary Heart Disease	Chronic Tonsillitis Adenoiditis	Tongue Disease	ADHD
Varicose Veins	Common Variable Immunodeficiency	Metabolic	Adjustment Disorder
Vascular Insufficiency	Congenital Hypogammaglobulinemia	Alpha-1-Antitrypsin Deficiency	Alzheimers Disease
CNS	Cystitis Urethritis	Aromatic Amino Acid Metabolism Disorder	Anxiety Phobic Disorder
Autonomic System Disorder	Dermatomyositis Polymyositis	Branched Chain Amino Acid Metabolism Disorder	Autism
Brain Damage	Esophagitis	Chondrocalcinosis	Bipolar Disorder
Cerebral Lipidoses	Eye Inflammation	Circulating Enzyme Deficiency	Cataplexy Narcolepsy
Disorder of the Vestibular System	Familial Mediterranean Fever	Copper Metabolism Disorder	Childhood Disintegrative Disorder
Dopa-Responsive Dystonia	Fasciitis	Disorders of Fatty Acid Oxidation	Conduct Disorder
Epilepsy Related Disorders	Food Allergy	Disorders of Straight Chain Amino Acid Metabolism	Degenerative Dementia
Extrapyramidal Abnormal Movement Disorders	Gastritis Duodenitis	Disorders of Urea Cycle Metabolism	Depression
General Cerebral Degeneration	Genetic Anomolies of Leukocytes	Electrolyte Acid-Base Balance Disorder	Dissociative Disorder
General Paralysis	Graves Disease	Galactosemia	Eating Disorder
Hemiplegia	Hereditary Polycythemia Vera	Generalized Lipidoses	General Dementia
Hereditary Spastic Paraplegia	Hyper IgM Immunodeficiency	Gout Related Crystal Arthropathies	Impulse Control Disorder
Huntingtons Chorea	IBS Crohns Disease	Hereditary Fructose Intolerance	Intellectual Disability
Motor Neuron Disease	IgA Immunodeficiency	Homocystinuria	Learning Disorder
Ocular Musculoskeletal Disorder	IgM Immunodeficiency	Hyperalimentation	Migraine
Parkinsons Disease	Inflammatory Spondylopathies	Hyperchylomicronemia	Mood Disorder
Refsums Disease	Kawasaki Disease	Iron Metabolism Disorder	OCD
Specified Childhood Cerebral Degeneration	Lupus Erythematosus	Lactose Intolerance	Paranoia
Spinal Chord Degeneration	Lymphatic Disorder	Lipodystrophy	Personality Disorder
Spinal Muscular Atrophy	Multiple Sclerosis Other Demyelinating Disease	Lipoprotein Deficiency	Psychogenic Somatoform Disorder
Spinocerebellar Ataxia	Myasthenia Gravis	Localized Adiposity	PTSD
Unspecified Cerebellar Disease	Nezelofs Syndrome	Lysosomal Storage Disease	Schizophrenia Related Psychosis
Unspecified Encephalopathy	Non-Specific Arthritis	Malnutrition	Sleep Disorder
Development	Non-Specific Humoral Deficiency	Mixed Hyperlipidemia	Speech Language Disorder
Aniridia	Non-Specific Immune-Related Skin Disorder	Non-Specific Metabolic Disorder	Substance Abuse
Anophthalmia Mircopthalmia	Osteoarthritis	Non-Specific Sugar Metabolism Disorder	Tics Tourettes
Anterior Eye Anomaly	Osteomyelitis	Obesity	Unspecified Childhood Psychoses
Balanced Translocation	Phlebitis Thrombophlebitis	Other Inherited Amino Acid Metabolic Disorder	Unspecified Neuropsychiatric Disorder
Cardiac Congenital Anomaly	Pleuritis	Phenyketonuria	Unspecified Recurrent Headaches
Chondrodystrophy	Polymorphonuclear Neutrophils Disorders	Phosphorus Metabolism Disorder	Neonatal Disease
Congenital Anomaly of Skull Neck	Psoriasis Related Disorders	Porphyrin Metabolic Disorder	Ophthalmological
Congenital Aphakia	Reactive Arthritis	Pure Hyperglyceridemia	Acquired Retinal Defects
Congenital Spine Anomaly	Rheumatic Heart Disease	Purine Pyrimidine Metabolic Disorder	Acquired Visual Disturbances
Cri-Du-Chat Syndrome	Rheumatoid Arthritis Related Conditions	Unspecified Hyperlipidemia	Cataract
Developmental Delay	Sarcoidosis	Unspecified Lipid Metabolism Disorder	Choroidal Disorders
Edwards Syndrome	Secondary Arthropathy	Unspecified Plasma Protein Metabolism Disorder	Conjunctival Disorders
Female Genital Congenital Anomaly	Secondary Diabetes Mellitus	Vitamin Deficiency	Corneal Disorders
Fragile X Syndrome	Septic Arthritis	Vitamin Toxicity	Disorders of Iris Ciliary Body
Hepatobiliary Congenital Anomaly	Severe Combined Immunodeficiency	Musculoskeletal	Eyelid Disorders
Hereditary Blepharophimosis	Sjogrens Syndrome	Abnormal Spine Curvature	Glaucoma
Hereditary Dental Anomaly	Thymic Disorders	Acquired Limb Deformities	Globe Disorders
Indeterminate Sex Pseudohermaphroditism	Thyroiditis	Acquired Other Myopathies	Hereditary Corneal Dystrophy
Klinefelters Syndrome	Type I Diabetes Mellitus	Ehlers Danlos Syndrome	Hypotony of the Eye
Klippel Feil Syndrome	Ulcerative Colitis	Ellis Van Creveld Syndrome	Lacrimal System Disorder
Male Genital Congenital Anomaly	Unspecified Amyloidosis	General Osteochondropathy	Macular Degeneration
Neural Tube Defect	Unspecified Autoimmune Disease	General Spondylosis Spine Disorder	Non-Specific Eye Disorders
Non-Specific Autosomal Abnormality	Unspecified Hepatitis	Hereditary Progessive Muscular Dystrophy	Optic Chiasm Disorder
Non-Specific Chromosomal Anomaly	Unspecified Immune Deficiency	Hernia	Optic Disc Disorder
Non-Specific Congenital Eye Anomaly	Unspecified Immune Disorder	Jaw Disease	Optic Neuritis Neuropathy
Non-Specific Digestive Congenital Anomaly	Unspecified White Blood Cell Disease	Multiple Epiphyseal Dysplasia	Orbit Disorders
Non-Specific Genitourinary Congenital Anomaly	Upper Respiratory Inflammation	Muscle Ligament Disorder	Papilledema
Non-Specific Neurologic Congenital Anomaly	Vasculitis	Myotonic Muscular Dystrophy	Refraction Accomodation Disorders
Oro-Facial Congenital Anomaly	Wiskott-Alrich Syndrome	Non-Specific Acquired Musculoskeletal Abnormality	Secondary Hereditary Retinal Dystrophy
Pataus Syndrome	Infectious Disease	Non-Specific Congenital Musculoskeletal Anomaly	Visual Pathway Cortex Disorder
Prader Willi Syndrome	Acute Bronchitis	Non-Specific Joint Disorder	Vitreous Body Disorder
Pubertal Dysfunction	Acute Upper Respiratory Infection	Non-Specific Osteopathy	Otic
Respiratory Congenital Anomaly	Arthropod-Borne Diseases	Osteogenesis Imperfecta	Eustachian Tube Disorder
Syndrome with Pervasive Congenital Anomalies	Bone Infection	Osteopetrosis	External Ear Disorders
Turners Syndrome	Carditis	Osteopoikilosis	General Ear Disorder
Unspecified Behavioral Development Disorder	Cellulitis	Osteoporosis	Hearing Loss
Unspecified Congenital Anomaly	Chronic Upper Respiratory Infection	Other Inherited Osteodystrophy	Inner Ear Disorder
Vascular Congenital Anomaly	CNS Infection	Polyostotic Fibrous Dysplasia of Bone	Otosclerosis
Velo-Cardio-Facial Syndrome	Connective Tissue Infection	Spinal Stenosis	Tympanic Membrane Disorders
Digestive	Ear Infection	Synovium Tendon Bursa Disorder	Unspecified Middle Ear Mastoid Diseases
Appendiceal Disease	Encephalitis	Neoplastic Process	PNS
Diverticulosis Diverticulitis	Eye Infection	Benign Bone Connective Tissue Neoplasm	Complex Regional Pain Syndrome
Esophageal Disease	Fungal Infection	Benign Breast Neoplasm	Cranial Nerve Disorder
Functional Digestive Disorder	Gastrointestinal Infection	Benign CNS Neoplasm	Familial Dysautonomia Related Conditions
Gastrointestinal Ulcer	General Bacterial Infection	Benign Colon Neoplasm	Hereditary Sensory Neuropathy
Hirschsprungs Disease	General Viral Infection	Benign Digestive Neoplasm	Inflammatory Toxic Neuropathy
Non-Specific Gastrointestinal Disorder	Herpes Simplex	Benign Endocrine Neoplasm	Myoneural Disorders
Non-Specific Peritoneal Disorder	Herpes Zoster	Benign Eye Neoplasm	Nerve Root Plexus Disorders
Pancreatic Disease	HIV	Benign Female Genital Neoplasm	Non-Specific Pain
Rectal Anal Disorder	Infestation	Benign Intrathoracic Neoplasm	Peripheral Nerve Disorder
Salivary Gland Disease	Influenza	Benign Male Genital Neoplasm	Unspecified Neuropathy
Endocrine	Kidney Infection	Benign Oropharyngeal Neoplasm	Reproductive
Acquired Hypothyroidism	Meningitis	Benign Ovarian Neoplasm	Breast Disorder
Addisons Disease	Mycobacterial Disease	Benign Prostastic Hyperplasia	Congenital Breast Anomaly
Adrenogenital Disorder	Other Infectious Diseases	Benign Skin Neoplasm	Disease of the Female Reproductive Organs
Carcinoid Syndrome	Other Viral Hepatitis	Benign Thyroid Neoplasm	Disease of the Male Reproductive Organs
Congenital Hypothyroidism	Parasitic Infection	Benign Urinary Neoplasm	Gestational Pregnancy Related Disorder
Diabetes Insipidus	Peritonitis Retroperitoneal Infection	Benign Uterine Neoplasm	Menopausal Disorder
Dwarfism of Unknown Etiology	Pneumonia	Bladder Cancer	Menstrual Disorder
Goiter	Poliomyelitis	Bone Cancer	Non-Specific Prostate Disease
Hirsutism	Prion Disease	Brain Cancer	Sexual Dysfunction
Hyperaldosteronism	Protozoan Infection	Breast Cancer	Respiratory
Non-Specific Thryroid Disorder	Septicemia	Cervical Cancer	Alveolar Disease
Other Corticoadrenal Disorder	Skin Infection	CNS Cancer	Cystic Fibrosis
Parathyroid Disorder	Spirochetal Infection	Colorectal Cancer	Deviated Nasal Septum
Pituitary Disorder	Staphylococcus Aureus Infection	Connective Tissue Cancer	Emphysema COPD
Thyrotoxicosis	STI	Endocrine Cancer	Larynx Vocal Chord Disorders
Type II Diabetes Mellitus	Streptococcal Infection	Esophageal Cancer	Non-Specific Nasal Throat Disorder
Unspecified Diabetes Mellitus	Tuberculosis	Eye Cancer	Non-Specific Pulmonary Disorder
Unspecified Endocrine Disorder	UTI	Female Genital Cancer	Sleep Apnea
Unspecified Polyglandular Disorder	Varicella Infection	Generalized Digestive Cancer	Urinary
Hematologic	Viral Hepatitis A	Hemangioma Lymphangioma	Acute Renal Failure
Acquired Coagulation Defect	Viral Hepatitis B	Hepatobiliary Cancer	Bladder Disorder
Acquired Hemolytic Anemias	Viral Hepatitis C	Hereditary Harartoses	Chronic Kidney Disease
Aplastic Anemia	Viral Warts HPV	Hodgkins Disease	Medullary Cystic Kidney Disease
Diamond-Blackfan Anemia	Integumentary	Intestinal Cancer	Nephrotic Syndrome
G6PD	Acne	Intrathoracic Organ Cancer	Non-Specific Nephropathy
General Thrombocytopenia	Alopecia	Kaposis Sarcoma	Non-Specific Urinary Disorder
Haemophilia Related Diseases	Carbuncle Furuncle	Kidney Cancer	Polycystic Kidney Disease
Hereditary Elliptocytosis	Chronic Pruritus	Lipoma	Renal Glycosuria
Hereditary Hemoglobin Disease	Congenital Ectodermal Dysplasia	Lung Cancer	Urethral Disorder
Hereditary Stomatocytosis	Congenital Hair Anomaly	Lymphoid Leukemia	Urinary Calculus
Megaloblastic Anemia	Congenital Nail Anomaly	Male Genital Cancer
Non-Specific Anemia	Congenital Pigmentary Anomaly	Melanoma
Non-Specific Hemoglobinopathies	Corns Callosites	Multiple Myeloma
